# Supplementary material for: Mendelian randomization highlights significant difference and genetic heterogeneity in clinically diagnosed Alzheimer’s disease GWAS and self-report proxy phenotype GWAX
Source: Alzheimers Res Ther. 2022 Jan 28;14:17. doi: 10.1186/s13195-022-00963-3 (PMC8800228; doi:10.1186/s13195-022-00963-3)
Supplement: Supplementary file 1 — Additional file 1: Supplementary Table 1. 162 independent SNPs that reached genome-wide significance (P < 5×10-8) in the pooled-sex EduYears meta-analysis of the discovery and replication samples (N =405,072). Supplementary Table 2. GWAS summary statistics of 159 educational attainment genetic variants in AD GWAS dataset. Supplementary Table 3. GWAS summary statistics of 147 educational attainment genetic variants in AD GWAX 2018 dataset. Supplementary Table 4. GWAS summary statistics of 159 educational attainment genetic variants in AD GWAX 2021 dataset. Supplementary Table 5. GWAS summary statistics of 147 educational attainment genetic variants in AD GWAS+GWAX 2018 dataset. Supplementary Table 6. GWAS summary statistics of 159 educational attainment genetic variants in AD GWAS+GWAX 2019 dataset. Supplementary Table 7. GWAS summary statistics of 159 educational attainment genetic variants in AD GWAS+GWAX 2021 dataset. [file 13195_2022_963_MOESM1_ESM.xlsx]

## Sheet: Supplementary Table 1
Supplementary Table 1. 162 independent SNPs that reached genome-wide significance (P < 5×10-8) in the pooled-sex EduYears meta-analysis of the discovery and replication samples (N =405,072)
SNP	Chr	Position	Effect Allele	Non-Effect Allele	Effect Allele Frequency	Effect size	Standard Error	P-value	Explained variance in education
rs11130222	3	49901060	A	T	0.59	0.025	0.0023	3.676e-28	0.0003
rs13090388	3	49391082	T	C	0.31	0.026	0.0024	2.577e-26	0.00028
rs7029201	9	23358081	A	G	0.41	0.025	0.0023	7.157e-27	0.0003
rs9401593	6	98549801	A	C	0.52	-0.024	0.0022	3.827e-28	0.0003
rs12987662	2	100821548	A	C	0.39	0.025	0.0023	8.522e-28	0.0003
rs8002014	13	58358159	A	G	0.27	-0.024	0.0025	3.797e-21	0.00022
rs34305371	1	72733610	A	G	0.1	0.036	0.0039	1.517e-20	0.00023
rs10773002	12	123746961	A	T	0.25	0.022	0.0026	7.742e-18	0.00018
rs6882046	5	87968864	A	G	0.74	-0.019	0.0025	8.116e-14	0.00014
rs17824247	2	144152539	T	C	0.59	-0.016	0.0023	2.405e-12	0.00012
rs61160187	5	60111579	A	G	0.61	-0.017	0.0023	2.709e-14	0.00014
rs11588857	1	204587047	A	G	0.21	0.02	0.0027	3.273e-13	0.00013
rs2456973	12	56416928	A	C	0.67	-0.019	0.0024	5.828e-16	0.00016
rs10786662	10	103989812	C	G	0.55	-0.017	0.0022	4.629e-14	0.00014
rs4863692	4	140764124	T	G	0.32	0.017	0.0024	4.606e-12	0.00012
rs10223052	5	60800336	A	G	0.36	0.016	0.0023	3.559e-12	0.00012
rs11998763	9	1787687	A	G	0.54	0.017	0.0022	4.614e-14	0.00014
rs9964724	18	35159124	T	C	0.68	0.018	0.0024	2.389e-14	0.00014
rs6839705	4	106144735	A	C	0.36	0.015	0.0023	1.194e-10	0.0001
rs7964899	12	14595756	A	G	0.44	0.016	0.0022	4.373e-13	0.00013
rs12410444	1	44188719	A	G	0.7	-0.017	0.0024	6.012e-13	0.00013
rs112634398	3	50075494	A	G	0.95	0.038	0.0055	2.744e-12	0.00014
rs1106761	8	142619234	A	G	0.38	-0.016	0.0023	1.366e-11	0.00011
rs3172494	3	48731487	T	G	0.12	0.023	0.0036	8.975e-11	0.00011
rs58694847	14	84916511	C	G	0.26	-0.018	0.0025	4.981e-12	0.00012
rs1008078	1	91189731	T	C	0.4	-0.017	0.0023	3.1e-14	0.00014
rs34344888	14	23387585	A	G	0.39	-0.016	0.0023	8.867e-13	0.00013
rs1378214	15	47579004	T	C	0.37	-0.015	0.0023	1.846e-11	0.00011
rs16845580	2	161920884	T	C	0.63	0.016	0.0023	4.135e-12	0.00012
rs12900061	15	66009248	A	G	0.18	0.019	0.0029	5.043e-11	0.00011
rs35771425	1	211609768	T	C	0.79	0.018	0.0027	2.71e-11	0.00011
rs7776010	6	14723608	T	C	0.82	-0.021	0.003	2.606e-12	0.00013
rs1338554	6	98346801	A	G	0.5	0.015	0.0022	1.522e-11	0.00011
rs356992	2	60753593	C	G	0.3	0.017	0.0024	4.028e-12	0.00012
rs7593947	2	60704933	A	T	0.51	0.015	0.0022	2.394e-11	0.00011
rs1912528	4	140945966	T	C	0.36	0.014	0.0023	1.529e-09	9e-05
rs2992632	1	243503764	A	T	0.72	0.016	0.0025	3.245e-11	0.00011
rs4741351	9	14222782	A	G	0.3	-0.015	0.0024	2.978e-10	0.0001
rs6715849	2	100306378	A	G	0.44	-0.015	0.0022	1.648e-11	0.00011
rs660001	5	113866598	A	G	0.21	-0.018	0.0027	1.341e-10	0.0001
rs320700	7	137049477	A	G	0.65	0.014	0.0023	3.905e-09	9e-05
rs113474297	5	60554934	T	C	0.13	-0.021	0.0034	8.338e-10	0.0001
rs28420834	15	82513121	A	G	0.45	-0.014	0.0023	2.668e-10	0.0001
rs56231335	6	98187291	T	C	0.67	-0.017	0.0024	7.165e-13	0.00013
rs62263923	3	85674790	A	G	0.64	-0.017	0.0023	1.106e-13	0.00014
rs12076635	1	44026656	C	G	0.79	0.018	0.0027	3.107e-11	0.00011
rs9556958	13	99100046	T	C	0.53	-0.015	0.0022	1.208e-11	0.00011
rs8049439	16	28837515	T	C	0.59	0.015	0.0023	6.992e-11	0.00011
rs11774212	8	145686505	T	C	0.52	0.016	0.0023	1.509e-12	0.00013
rs10483349	14	29629456	A	G	0.81	-0.017	0.0028	7.108e-10	9e-05
rs71326918	3	50174844	A	C	0.1	0.022	0.0039	1.021e-08	9e-05
rs11687170	2	237058144	T	C	0.83	0.021	0.0035	1.394e-09	0.00013
rs7286601	22	51121416	T	G	0.54	-0.014	0.0023	1.989e-09	9e-05
rs73344830	10	103816828	A	G	0.42	0.015	0.0023	9.929e-12	0.00012
rs12143094	1	72105376	C	G	0.06	0.029	0.0049	2.729e-09	0.0001
rs34638686	3	48682658	T	C	0.1	0.023	0.0038	1.509e-09	0.0001
rs10761741	10	65066186	T	G	0.42	0.013	0.0023	7.054e-09	8e-05
rs75090987	5	104042643	A	C	0.52	0.014	0.0022	1.138e-09	9e-05
rs4500960	2	162818621	T	C	0.46	-0.014	0.0022	2.56e-10	0.0001
rs1562242	5	57566494	T	C	0.48	-0.013	0.0022	5.946e-09	8e-05
rs192818565	17	43991515	T	G	0.8	0.02	0.0029	2.015e-12	0.00013
rs12534506	7	92662327	A	T	0.47	-0.014	0.0023	3.173e-10	0.0001
rs10178115	2	155451738	T	G	0.54	0.014	0.0022	5.841e-10	0.0001
rs62100765	18	50735418	T	C	0.42	-0.015	0.0023	1.078e-10	0.0001
rs12142680	1	73615892	A	G	0.09	0.026	0.0043	8.967e-10	0.00011
rs71413877	2	100924822	A	G	0.04	0.035	0.0058	1.91e-09	0.0001
rs149613931	10	103550281	T	G	0.06	-0.028	0.0048	5.541e-09	8e-05
rs17167170	7	133302345	A	G	0.8	0.019	0.0028	1.785e-12	0.00012
rs12956009	18	44768024	T	C	0.57	-0.013	0.0022	3.75e-09	9e-05
rs2179152	6	26325888	T	C	0.37	-0.013	0.0023	9.301e-09	8e-05
rs7033137	9	72055158	C	G	0.76	0.015	0.0026	1.774e-08	8e-05
rs4378243	1	98395881	T	G	0.83	0.018	0.0029	1.041e-09	9e-05
rs4493682	5	45188024	C	G	0.17	0.019	0.003	1.537e-10	0.0001
rs9755467	3	127143885	T	C	0.16	0.019	0.0031	5.11e-10	0.0001
rs4851251	2	100753490	T	C	0.27	-0.015	0.0025	1.357e-09	9e-05
rs7945718	11	12748819	A	G	0.62	0.014	0.0023	1.263e-09	9e-05
rs1382358	19	13171424	T	C	0.87	0.02	0.0035	1.663e-08	9e-05
rs148490894	7	99531755	A	G	0.98	0.044	0.0078	1.84e-08	9e-05
rs12761761	10	133775375	T	C	0.24	0.016	0.0027	1.04e-08	9e-05
rs142328051	1	44371441	T	C	0.91	0.022	0.0039	3.596e-08	8e-05
rs55786114	3	48982335	T	C	0.07	-0.03	0.0045	4.111e-11	0.00012
rs7948975	11	90424638	T	C	0.64	0.014	0.0023	1.143e-09	9e-05
rs1606974	2	51873599	A	G	0.12	0.022	0.0034	1.821e-10	0.0001
rs10772644	12	13417617	C	G	0.88	0.02	0.0035	1.649e-08	8e-05
rs111321694	11	110950386	T	C	0.17	-0.016	0.003	4.329e-08	7e-05
rs17425572	9	88006338	A	G	0.46	0.014	0.0022	1.382e-09	9e-05
rs111730030	19	13268826	T	G	0.06	-0.029	0.005	7.507e-09	9e-05
rs1550973	11	131291728	A	G	0.35	-0.014	0.0023	1.998e-09	9e-05
rs2406253	7	100077273	A	G	0.81	0.016	0.0028	4.639e-08	8e-05
rs7772172	6	16662928	A	G	0.4	0.013	0.0023	9.832e-09	8e-05
rs281302	15	47686662	A	G	0.56	-0.013	0.0022	2.879e-09	9e-05
rs17372140	1	98572382	A	G	0.3	-0.014	0.0024	9.191e-09	8e-05
rs12640626	4	176626272	A	G	0.58	0.013	0.0023	1.658e-08	8e-05
rs113011189	3	49250007	T	C	0.09	-0.025	0.0045	2.909e-08	0.0001
rs56081191	6	98557732	A	G	0.07	0.028	0.0047	3.672e-09	0.0001
rs12694681	2	226609241	T	G	0.69	0.014	0.0024	1.805e-08	8e-05
rs12134151	1	96202443	C	G	0.5	-0.013	0.0022	1.142e-08	8e-05
rs7914680	10	67965010	T	G	0.71	-0.014	0.0025	1.596e-08	8e-05
rs6493271	15	47613593	T	C	0.83	0.017	0.0029	4.212e-09	9e-05
rs152603	5	106774922	A	G	0.65	-0.013	0.0023	2.012e-08	8e-05
rs7791133	7	135237096	A	C	0.38	-0.014	0.0023	2.333e-09	9e-05
rs1389473	12	92154270	A	G	0.38	-0.013	0.0023	4.516e-09	8e-05
rs61874768	10	103880118	T	G	0.18	-0.016	0.0029	3.852e-08	8e-05
rs10818606	9	124618386	T	C	0.4	-0.014	0.0023	5.672e-10	0.0001
rs2568955	1	72762169	T	C	0.25	-0.016	0.0026	5.769e-10	0.0001
rs268134	2	65608363	A	G	0.25	0.014	0.0026	3.528e-08	8e-05
rs6939294	6	16950631	T	C	0.23	0.016	0.0026	2.895e-09	9e-05
rs12653396	5	87847273	A	T	0.56	-0.013	0.0022	7.65e-09	8e-05
rs648163	1	199315998	T	C	0.26	0.014	0.0025	1.384e-08	8e-05
rs140711597	3	48469441	C	G	0.98	0.052	0.0091	1.659e-08	0.0001
rs301800	1	8490603	T	C	0.18	0.016	0.0029	2.853e-08	8e-05
rs12462428	19	16694610	T	C	0.81	0.016	0.0028	3.31e-08	8e-05
rs11756123	6	152218079	A	T	0.35	-0.015	0.0023	6.432e-11	0.00011
rs7429990	3	47901803	A	C	0.27	-0.015	0.0026	8.435e-09	8e-05
rs12702087	7	44812607	A	G	0.46	0.013	0.0022	1.735e-09	9e-05
rs4076457	15	78007213	T	C	0.25	0.015	0.0026	8.849e-09	8e-05
rs78387210	20	47823441	T	C	0.09	0.023	0.004	8.411e-09	9e-05
rs7610856	3	71579022	A	C	0.43	0.012	0.0023	3.023e-08	8e-05
rs78365243	1	211737950	T	C	0.95	0.029	0.0052	2.218e-08	8e-05
rs1115240	14	27090388	C	G	0.75	-0.016	0.0026	7.053e-10	9e-05
rs7605827	2	15598740	A	T	0.29	0.016	0.0029	4.855e-08	0.0001
rs76076331	2	10977585	T	C	0.14	0.02	0.0032	2.375e-10	0.0001
rs1596747	2	193802478	A	G	0.51	0.014	0.0022	1.14e-09	9e-05
rs77702819	2	101328728	T	G	0.09	0.022	0.004	2.929e-08	8e-05
rs12646808	4	3249828	T	C	0.66	0.015	0.0024	3.792e-10	0.0001
rs2624818	3	50056265	A	G	0.11	0.021	0.0037	8.627e-09	9e-05
rs7633857	3	160844942	C	G	0.52	-0.014	0.0026	4.737e-08	0.0001
rs11976020	7	72247800	A	G	0.23	-0.015	0.0027	4.434e-08	7e-05
rs4308415	4	67821874	C	G	0.44	-0.013	0.0022	2.52e-09	9e-05
rs700590	5	88106258	T	C	0.59	-0.013	0.0023	2.839e-08	8e-05
rs756912	7	71741797	T	C	0.52	-0.014	0.0022	1.141e-09	9e-05
rs7241530	18	75907992	T	C	0.36	-0.013	0.0023	2.281e-08	8e-05
rs35971989	3	51469248	A	G	0.84	0.018	0.0032	2.946e-08	8e-05
rs11771168	7	113904061	T	C	0.24	-0.015	0.0027	2.557e-08	8e-05
rs17504614	2	51080481	T	C	0.8	0.016	0.0028	1.559e-08	8e-05
rs9914544	17	18787828	A	C	0.62	-0.013	0.0023	4.663e-08	8e-05
rs4675248	2	202880230	A	G	0.4	-0.012	0.0023	4.391e-08	7e-05
rs6800916	3	50052873	A	T	0.08	-0.024	0.0043	1.7e-08	9e-05
rs35532491	22	34329603	A	T	0.9	-0.022	0.0038	7.153e-09	9e-05
rs56044892	1	41830086	T	C	0.2	-0.016	0.0028	5.37e-09	9e-05
rs79925071	11	121998253	T	G	0.56	0.013	0.0022	1.518e-08	8e-05
rs12145291	1	74161795	T	C	0.94	-0.029	0.0051	2.209e-08	9e-05
rs34106693	2	101151830	C	G	0.83	0.017	0.0031	1.798e-08	8e-05
rs12754946	1	77989923	T	C	0.57	0.013	0.0023	1.483e-08	8e-05
rs4741343	9	14075095	A	G	0.18	-0.016	0.0029	2.318e-08	8e-05
rs76878669	11	66092567	C	G	0.76	0.014	0.0026	4.124e-08	7e-05
rs775326	5	62918416	A	C	0.32	-0.014	0.0024	1.218e-08	8e-05
rs10821136	9	96238731	T	C	0.34	0.013	0.0024	3.584e-08	8e-05
rs1925576	10	68689083	A	G	0.54	-0.012	0.0022	2.229e-08	8e-05
rs6065080	20	59832791	T	C	0.36	-0.013	0.0023	1.155e-08	8e-05
rs56158183	2	60632924	A	G	0.07	0.025	0.0043	1.421e-08	8e-05
rs12531458	7	39090698	A	C	0.52	0.012	0.0022	3.812e-08	7e-05
rs62379838	5	120102028	T	C	0.69	0.013	0.0024	4.063e-08	7e-05
rs7590368	2	10961474	T	C	0.73	-0.014	0.0025	2.722e-08	8e-05
rs113520408	7	128402782	A	G	0.27	0.015	0.0025	7.154e-09	9e-05
rs62263033	3	48370424	T	C	0.96	0.037	0.0063	5.595e-09	9e-05
rs11643654	16	51183728	A	C	0.6	0.013	0.0023	1.997e-08	8e-05
rs10930008	2	161854736	A	G	0.73	-0.014	0.0025	4.135e-08	7e-05
rs56262138	3	86183716	A	T	0.3	0.014	0.0025	2.293e-08	8e-05
rs113779084	7	11871787	A	G	0.31	0.014	0.0024	2.696e-08	8e-05
rs62262721	3	49768927	T	C	0.96	0.042	0.0072	3.414e-09	0.00013
rs1967109	4	28720915	A	G	0.15	-0.017	0.0031	4.404e-08	7e-05

## Sheet: Supplementary Table 2
Supplementary Table 2. GWAS summary statistics of 159 educational attainment genetic variants in AD GWAS dataset
Chromosome	Position	MarkerName	Effect_allele	Non_Effect_allele	Beta	SE	Pvalue
1	199315998	rs648163	T	C	-0.0056	0.0159	0.7251
1	204587047	rs11588857	A	G	0.0127	0.0172	0.4613
1	211609768	rs35771425	T	C	0.0196	0.0174	0.2586
1	211737950	rs78365243	T	C	0.0508	0.0347	0.1431
1	243503764	rs2992632	A	T	-0.0343	0.0161	0.03313
1	41830086	rs56044892	T	C	0.0389	0.0194	0.0447
1	44026656	rs12076635	C	G	0.0169	0.0171	0.3233
1	44188719	rs12410444	A	G	-0.003	0.0154	0.847
1	44371441	rs142328051	T	C	-0.0025	0.025	0.919
1	72105376	rs12143094	C	G	-0.0197	0.0341	0.5635
1	72733610	rs34305371	A	G	-0.0331	0.0257	0.1972
1	72762169	rs2568955	T	C	0.008	0.0176	0.6492
1	73615892	rs12142680	A	G	-0.031	0.0276	0.2617
1	74161795	rs12145291	T	C	0.0549	0.0399	0.1682
1	77989923	rs12754946	T	C	0.0036	0.015	0.8107
1	8490603	rs301800	T	C	0.0014	0.0181	0.9391
1	91189731	rs1008078	T	C	0.0204	0.0148	0.1675
1	96202443	rs12134151	C	G	-0.0219	0.0144	0.1299
1	98395881	rs4378243	T	G	-0.0147	0.0195	0.4501
1	98572382	rs17372140	A	G	0.015	0.016	0.347
2	100306378	rs6715849	A	G	-0.0051	0.0145	0.7256
2	100753490	rs4851251	T	C	0.0079	0.0162	0.6271
2	100821548	rs12987662	A	C	-0.0269	0.0147	0.06641
2	100924822	rs71413877	A	G	-0.0513	0.0404	0.2036
2	101151830	rs34106693	C	G	-0.0027	0.0199	0.8903
2	101328728	rs77702819	T	G	-0.0009	0.027	0.9732
2	10961474	rs7590368	T	C	0.0052	0.016	0.7458
2	10977585	rs76076331	T	C	-0.0146	0.0217	0.5004
2	144152539	rs17824247	T	C	-0.0006	0.0145	0.9692
2	155451738	rs10178115	T	G	-0.0062	0.0145	0.6673
2	15598740	rs7605827	A	T	0.0043	0.0162	0.7886
2	161854736	rs10930008	A	G	0.0157	0.0168	0.3505
2	161920884	rs16845580	T	C	-0.0263	0.0147	0.07421
2	162818621	rs4500960	T	C	0.0236	0.0143	0.09731
2	193802478	rs1596747	A	G	-0.0169	0.0143	0.2373
2	202880230	rs4675248	A	G	0.0023	0.0147	0.8779
2	226609241	rs12694681	T	G	0.0253	0.0156	0.1056
2	237058144	rs11687170	T	C	-0.0298	0.0193	0.1221
2	51080481	rs17504614	T	C	-0.0436	0.0184	0.01808
2	51873599	rs1606974	A	G	-0.0045	0.0215	0.8333
2	60632924	rs56158183	A	G	-0.0182	0.0288	0.5274
2	60704933	rs7593947	A	T	-0.0144	0.0148	0.3317
2	60753593	rs356992	C	G	-0.0288	0.0157	0.06627
2	65608363	rs268134	A	G	0.0658	0.0165	6.568e-05
3	127143885	rs9755467	T	C	-0.0091	0.019	0.6322
3	160844942	rs7633857	C	G	-0.0009	0.0143	0.9477
3	47901803	rs7429990	A	C	-0.025	0.0161	0.1212
3	48370424	rs62263033	T	C	-0.0298	0.0448	0.5053
3	48469441	rs140711597	C	G	-0.104	0.06	0.0831
3	48682658	rs34638686	T	C	-0.029	0.0245	0.2362
3	48731487	rs3172494	T	G	0.038	0.0224	0.0899
3	48982335	rs55786114	T	C	-0.0013	0.0317	0.9675
3	49250007	rs113011189	T	C	0.0472	0.033	0.1525
3	49391082	rs13090388	T	C	-0.0044	0.0156	0.7763
3	49768927	rs62262721	T	C	0.0247	0.0586	0.6729
3	49901060	rs11130222	A	T	0.0048	0.0145	0.7427
3	50052873	rs6800916	A	T	0.015	0.0292	0.6066
3	50056265	rs2624818	A	G	-0.0367	0.0236	0.1201
3	50075494	rs112634398	A	G	-0.0711	0.0378	0.0603
3	50174844	rs71326918	A	C	0.0157	0.0272	0.565
3	51469248	rs35971989	A	G	-0.014	0.0204	0.4942
3	71579022	rs7610856	A	C	-0.007	0.0144	0.6249
3	85674790	rs62263923	A	G	0.0037	0.015	0.804
3	86183716	rs56262138	A	T	-0.0018	0.0168	0.9157
4	106144735	rs6839705	A	C	-0.0084	0.0148	0.57
4	140764124	rs4863692	T	G	-0.0047	0.0152	0.7561
4	140945966	rs1912528	T	C	0.0023	0.0148	0.8784
4	176626272	rs12640626	A	G	-0.0049	0.0145	0.7335
4	28720915	rs1967109	A	G	-0.0098	0.0198	0.6214
4	3249828	rs12646808	T	C	0.0068	0.0157	0.6654
4	67821874	rs4308415	C	G	0.0056	0.0144	0.6953
5	106774922	rs152603	A	G	0.0071	0.0148	0.6331
5	113866598	rs660001	A	G	0.0023	0.0172	0.8932
5	120102028	rs62379838	T	C	0.0039	0.0157	0.8032
5	45188024	rs4493682	C	G	0.0327	0.0186	0.07825
5	57566494	rs1562242	T	C	0.0042	0.0143	0.7676
5	60111579	rs61160187	A	G	0.024	0.015	0.1087
5	60554934	rs113474297	T	C	0.0497	0.0216	0.02124
5	60800336	rs10223052	A	G	-0.0104	0.015	0.4885
5	62918416	rs775326	A	C	0.0024	0.016	0.879
5	87847273	rs12653396	A	T	-0.0021	0.0147	0.8884
5	87968864	rs6882046	A	G	0.0321	0.016	0.04567
5	88106258	rs700590	T	C	0.0229	0.0148	0.1236
6	14723608	rs7776010	T	C	-0.026	0.0203	0.2011
6	152218079	rs11756123	A	T	0.0187	0.0152	0.2173
6	16662928	rs7772172	A	G	0.0223	0.0144	0.1211
6	16950631	rs6939294	T	C	-0.0282	0.0163	0.08427
6	26325888	rs2179152	T	C	0.0229	0.0149	0.1226
6	98187291	rs56231335	T	C	0.0439	0.0162	0.006673
6	98346801	rs1338554	A	G	-0.0252	0.0144	0.07965
6	98549801	rs9401593	A	C	0.0289	0.0143	0.04306
6	98557732	rs56081191	A	G	-0.0062	0.0311	0.8425
7	100077273	rs2406253	A	G	0.0082	0.0179	0.6481
7	113904061	rs11771168	T	C	-0.0221	0.0168	0.1891
7	11871787	rs113779084	A	G	-0.0018	0.0158	0.9115
7	128402782	rs113520408	A	G	0.0241	0.016	0.1309
7	133302345	rs17167170	A	G	-0.026	0.0176	0.139
7	135237096	rs7791133	A	C	-0.0179	0.0148	0.2278
7	137049477	rs320700	A	G	-0.0149	0.0149	0.3168
7	39090698	rs12531458	A	C	0	0.0143	0.9988
7	44812607	rs12702087	A	G	0.0072	0.0142	0.613
7	71741797	rs756912	T	C	0.0074	0.0142	0.6014
7	72247800	rs11976020	A	G	-0.0062	0.017	0.7168
7	92662327	rs12534506	A	T	-0.014	0.0149	0.3466
7	99531755	rs148490894	A	G	0.0728	0.0557	0.1908
8	142619234	rs1106761	A	G	-0.0293	0.0149	0.04845
8	145686505	rs11774212	T	C	0.0038	0.015	0.7979
9	124618386	rs10818606	T	C	0.0156	0.0149	0.2939
9	14075095	rs4741343	A	G	0.0074	0.0193	0.7034
9	14222782	rs4741351	A	G	-0.0022	0.0169	0.898
9	1787687	rs11998763	A	G	-0.0032	0.0151	0.833
9	23358081	rs7029201	A	G	-0.0299	0.0156	0.05588
9	72055158	rs7033137	C	G	0.0119	0.0171	0.4866
9	88006338	rs17425572	A	G	-0.0077	0.0143	0.5912
9	96238731	rs10821136	T	C	-0.0052	0.0154	0.7355
10	103550281	rs149613931	T	G	0.0185	0.0316	0.5579
10	103816828	rs73344830	A	G	-0.0054	0.015	0.7213
10	103880118	rs61874768	T	G	0.0218	0.0201	0.2785
10	103989812	rs10786662	C	G	-0.0103	0.0144	0.4739
10	133775375	rs12761761	T	C	0.0025	0.018	0.8906
10	65066186	rs10761741	T	G	-0.0133	0.0144	0.3534
10	67965010	rs7914680	T	G	-0.0172	0.0156	0.2688
10	68689083	rs1925576	A	G	0.022	0.0143	0.1234
11	110950386	rs111321694	T	C	-0.015	0.0191	0.4303
11	12748819	rs7945718	A	G	-0.0528	0.0149	0.0003837
11	131291728	rs1550973	A	G	0.0168	0.0148	0.2575
11	66092567	rs76878669	C	G	-0.0007	0.0168	0.9653
11	90424638	rs7948975	T	C	0.0467	0.0156	0.002736
12	123746961	rs10773002	A	T	-0.0391	0.0164	0.01708
12	13417617	rs10772644	C	G	0.0095	0.0238	0.6892
12	14595756	rs7964899	A	G	-0.005	0.0143	0.724
12	56416928	rs2456973	A	C	0.0152	0.0151	0.3144
12	92154270	rs1389473	A	G	0.0138	0.015	0.3563
13	58358159	rs8002014	A	G	-0.0128	0.0165	0.4359
13	99100046	rs9556958	T	C	0.0042	0.0143	0.7678
14	23387585	rs34344888	A	G	0.0145	0.0145	0.3183
14	27090388	rs1115240	C	G	0.003	0.0162	0.8522
14	29629456	rs10483349	A	G	0.0117	0.0182	0.5217
14	84916511	rs58694847	C	G	0.0009	0.0163	0.9544
15	47579004	rs1378214	T	C	0.007	0.0148	0.6355
15	47613593	rs6493271	T	C	0.0236	0.0188	0.2084
15	47686662	rs281302	A	G	0.0045	0.0146	0.7612
15	66009248	rs12900061	A	G	-0.0185	0.019	0.3298
15	78007213	rs4076457	T	C	-0.0108	0.0166	0.5155
15	82513121	rs28420834	A	G	0.0575	0.0157	0.0002549
16	28837515	rs8049439	T	C	0.0257	0.0147	0.07952
16	51183728	rs11643654	A	C	-0.0248	0.0153	0.1033
17	18787828	rs9914544	A	C	-0.0192	0.0147	0.191
18	35159124	rs9964724	T	C	0.0048	0.0156	0.7589
18	44768024	rs12956009	T	C	-0.0061	0.0144	0.67
18	50735418	rs62100765	T	C	-0.021	0.0145	0.1456
18	75907992	rs7241530	T	C	0.0263	0.0157	0.09468
19	13171424	rs1382358	T	C	-0.0222	0.0236	0.3459
19	13268826	rs111730030	T	G	0.0253	0.0344	0.4615
19	16694610	rs12462428	T	C	0.0069	0.0187	0.7129
20	47823441	rs78387210	T	C	0.0222	0.0264	0.4007
20	59832791	rs6065080	T	C	-0.0153	0.0148	0.3008
22	34329603	rs35532491	A	T	0.0144	0.0237	0.5433
22	51121416	rs7286601	T	G	-0.0118	0.0149	0.4291

## Sheet: Supplementary Table 3
Supplementary Table 3. GWAS summary statistics of 147 educational attainment genetic variants in AD GWAX 2018 dataset
SNP	A1	A2	BETA	SE	P	DIR	CHR	BP
rs1008078	T	C	0.004	0.01	0.689	+-	1	91189731
rs10178115	T	G	0.0219	0.01	0.02873	++	2	155451738
rs10223052	A	G	-0.0128	0.01	0.2005	--	5	60800336
rs10483349	A	G	-0.004	0.01	0.6869	-+	14	29629456
rs10761741	T	G	-0.0149	0.01	0.135	--	10	65066186
rs10772644	C	G	-0.0009	0.01	0.9288	--	12	13417617
rs10773002	A	T	0.0099	0.0103	0.3378	++	12	123746961
rs10786662	C	G	-0.0022	0.01	0.8263	-+	10	103989812
rs10818606	T	C	0.005	0.01	0.6161	+-	9	124618386
rs10821136	T	C	-0.004	0.0099	0.6843	+-	9	96238731
rs10930008	A	G	0.005	0.0099	0.6158	+-	2	161854736
rs1106761	A	G	-0.0012	0.01	0.9025	+-	8	142619234
rs11130222	A	T	-0.0126	0.01	0.2052	--	3	49901060
rs1115240	C	G	0.0119	0.0103	0.2484	++	14	27090388
rs111730030	T	G	-0.0157	0.0098	0.1087	--	19	13268826
rs112634398	A	G	-0.0143	0.0097	0.1394	--	3	50075494
rs113011189	T	C	0.0161	0.0097	0.09853	++	3	49250007
rs113474297	T	C	0.0155	0.0099	0.1182	++	5	60554934
rs113520408	A	G	0.0048	0.0099	0.6241	+-	7	128402782
rs113779084	A	G	0.0165	0.01	0.09821	++	7	11871787
rs11588857	A	G	-0.0145	0.01	0.1456	--	1	204587047
rs11643654	A	C	-0.0035	0.0101	0.7273	-+	16	51183728
rs11756123	A	T	-0.0116	0.0101	0.2515	--	6	152218079
rs11771168	T	C	0.0019	0.01	0.8462	+-	7	113904061
rs11774212	T	C	0.0103	0.01	0.3034	+-	8	145686505
rs11976020	A	G	-0.013	0.0102	0.2017	-+	7	72247800
rs11998763	A	G	0.0161	0.01	0.1062	++	9	1787687
rs12076635	C	G	-0.0077	0.0103	0.4521	--	1	44026656
rs12134151	C	G	0.0068	0.01	0.4948	+-	1	96202443
rs12142680	A	G	0.0054	0.0098	0.5817	++	1	73615892
rs12143094	C	G	-0.0026	0.0098	0.7931	+-	1	72105376
rs12145291	T	C	-0.0105	0.0097	0.2802	--	1	74161795
rs12410444	A	G	-0.008	0.0099	0.4224	--	1	44188719
rs12462428	T	C	0.0092	0.0102	0.3675	++	19	16694610
rs12531458	A	C	0.0016	0.01	0.8736	+-	7	39090698
rs12534506	A	T	-0.0198	0.0101	0.0492	--	7	92662327
rs12640626	A	G	0.0098	0.01	0.3276	++	4	176626272
rs12646808	T	C	0.0061	0.01	0.5422	+-	4	3249828
rs12653396	A	T	-0.0016	0.01	0.8754	-+	5	87847273
rs12694681	T	G	-0.0041	0.0101	0.6801	+-	2	226609241
rs12702087	A	G	-0.0095	0.01	0.3435	-+	7	44812607
rs12754946	T	C	0.0149	0.01	0.1366	++	1	77989923
rs12761761	T	C	-0.0095	0.0099	0.3376	--	10	133775375
rs12956009	T	C	-0.0168	0.01	0.09257	--	18	44768024
rs12987662	A	C	0.0099	0.01	0.3207	+-	2	100821548
rs13090388	T	C	-0.0017	0.01	0.8616	+-	3	49391082
rs1338554	A	G	-0.0026	0.01	0.794	+-	6	98346801
rs1378214	T	C	0.0005	0.01	0.9599	-+	15	47579004
rs1382358	T	C	0.0105	0.0098	0.2839	++	19	13171424
rs1389473	A	G	-0.0083	0.01	0.4026	--	12	92154270
rs140711597	C	G	-0.0089	0.0097	0.357	--	3	48469441
rs148490894	A	G	0.0005	0.0098	0.9628	+-	7	99531755
rs149613931	T	G	0.0034	0.0098	0.7304	-+	10	103550281
rs152603	A	G	-0.0103	0.01	0.3055	-+	5	106774922
rs1550973	A	G	0.0073	0.0099	0.4657	-+	11	131291728
rs1562242	T	C	-0.0089	0.01	0.3741	-+	5	57566494
rs1596747	A	G	0.0059	0.01	0.557	+-	2	193802478
rs1606974	A	G	0.0166	0.0098	0.08955	++	2	51873599
rs16845580	T	C	-0.013	0.01	0.1925	--	2	161920884
rs17167170	A	G	-0.0074	0.0099	0.4552	--	7	133302345
rs17372140	A	G	0.0035	0.0099	0.727	+-	1	98572382
rs17425572	A	G	0.0085	0.01	0.3973	+-	9	88006338
rs17504614	T	C	0.0096	0.0099	0.3325	++	2	51080481
rs17824247	T	C	-0.0051	0.01	0.6117	+-	2	144152539
rs1912528	T	C	0.0074	0.0099	0.454	++	4	140945966
rs1925576	A	G	-0.0108	0.01	0.2793	--	10	68689083
rs1967109	A	G	0.0085	0.0098	0.3844	+-	4	28720915
rs2179152	T	C	0.0089	0.0099	0.3721	++	6	26325888
rs2406253	A	G	0	0.01	0.9966	+-	7	100077273
rs2456973	A	C	0.01	0.0099	0.3127	++	12	56416928
rs2568955	T	C	-0.0042	0.01	0.6719	-+	1	72762169
rs2624818	A	G	0.0033	0.0098	0.7333	++	3	50056265
rs268134	A	G	0.0227	0.0099	0.02211	++	2	65608363
rs281302	A	G	0.0009	0.01	0.9313	+-	15	47686662
rs2992632	A	T	-0.0088	0.01	0.3763	-+	1	243503764
rs301800	T	C	0.0052	0.0101	0.6019	+-	1	8490603
rs3172494	T	G	0.0084	0.0101	0.4057	+-	3	48731487
rs320700	A	G	-0.0034	0.01	0.7341	-+	7	137049477
rs34106693	C	G	0.0195	0.0099	0.04774	++	2	101151830
rs34305371	A	G	-0.0038	0.0098	0.6985	--	1	72733610
rs34344888	A	G	0.0148	0.01	0.1382	++	14	23387585
rs34638686	T	C	0.0058	0.01	0.5614	+-	3	48682658
rs35532491	A	T	0.0141	0.0101	0.1611	+-	22	34329603
rs356992	C	G	0.002	0.01	0.8377	++	2	60753593
rs35771425	T	C	0.006	0.01	0.5498	+-	1	211609768
rs35971989	A	G	-0.0045	0.0098	0.646	--	3	51469248
rs4076457	T	C	-0.005	0.0099	0.6151	-+	15	78007213
rs4308415	C	G	-0.0047	0.0101	0.6414	+-	4	67821874
rs4378243	T	G	-0.0022	0.01	0.8264	-+	1	98395881
rs4493682	C	G	0.0022	0.0102	0.833	++	5	45188024
rs4500960	T	C	-0.0081	0.01	0.4199	--	2	162818621
rs4675248	A	G	0.014	0.01	0.1634	+-	2	202880230
rs4741343	A	G	0.0063	0.0105	0.5513	+-	9	14075095
rs4851251	T	C	-0.0154	0.0099	0.1204	--	2	100753490
rs4863692	T	G	0.0157	0.01	0.1162	+-	4	140764124
rs55786114	T	C	-0.0043	0.0098	0.663	--	3	48982335
rs56044892	T	C	-0.0194	0.0099	0.05029	--	1	41830086
rs56081191	A	G	-0.0057	0.0099	0.5676	--	6	98557732
rs56158183	A	G	0.0111	0.0098	0.258	++	2	60632924
rs56231335	T	C	-0.0046	0.01	0.6473	-+	6	98187291
rs56262138	A	T	0.001	0.0099	0.9236	-+	3	86183716
rs58694847	C	G	0.0018	0.01	0.8554	+-	14	84916511
rs6065080	T	C	-0.0085	0.0101	0.3995	--	20	59832791
rs61160187	A	G	0.0193	0.01	0.05299	++	5	60111579
rs61874768	T	G	0.0104	0.0098	0.2889	++	10	103880118
rs62100765	T	C	0.0021	0.01	0.8319	+-	18	50735418
rs62262721	T	C	0.0101	0.0097	0.2973	++	3	49768927
rs62263033	T	C	0.0147	0.0097	0.1288	++	3	48370424
rs62263923	A	G	0.0031	0.01	0.7588	+-	3	85674790
rs62379838	T	C	-0.0077	0.0099	0.4401	--	5	120102028
rs648163	T	C	-0.0063	0.0099	0.5252	+-	1	199315998
rs6493271	T	C	0.0056	0.01	0.5732	+-	15	47613593
rs660001	A	G	-0.0042	0.0099	0.6712	--	5	113866598
rs6715849	A	G	-0.0042	0.01	0.6773	-+	2	100306378
rs6839705	A	C	0.0086	0.0101	0.3961	++	4	106144735
rs6882046	A	G	0.0064	0.0101	0.5289	-+	5	87968864
rs6939294	T	C	-0.0019	0.01	0.8496	-+	6	16950631
rs700590	T	C	-0.0152	0.0101	0.1294	--	5	88106258
rs7029201	A	G	-0.016	0.01	0.1094	-+	9	23358081
rs71326918	A	C	-0.0053	0.0099	0.595	+-	3	50174844
rs71413877	A	G	0.0141	0.0098	0.1499	+-	2	100924822
rs7241530	T	C	-0.0158	0.01	0.1134	--	18	75907992
rs7286601	T	G	-0.01	0.01	0.3187	+-	22	51121416
rs73344830	A	G	-0.0067	0.01	0.5048	--	10	103816828
rs7429990	A	C	-0.0133	0.0101	0.1875	--	3	47901803
rs756912	T	C	-0.018	0.01	0.07173	--	7	71741797
rs7590368	T	C	-0.0209	0.0099	0.03564	--	2	10961474
rs7593947	A	T	0.0046	0.01	0.6466	-+	2	60704933
rs7605827	A	T	-0.0129	0.01	0.1987	--	2	15598740
rs76076331	T	C	0.0323	0.0099	0.001048	++	2	10977585
rs7610856	A	C	0.0002	0.01	0.9842	+-	3	71579022
rs7633857	C	G	0.0225	0.01	0.02482	++	3	160844942
rs76878669	C	G	-0.0111	0.0099	0.2643	--	11	66092567
rs77702819	T	G	0.0298	0.0097	0.002137	++	2	101328728
rs7772172	A	G	-0.0071	0.01	0.4796	--	6	16662928
rs7791133	A	C	-0.014	0.01	0.1593	-+	7	135237096
rs78365243	T	C	-0.005	0.0097	0.6073	--	1	211737950
rs7914680	T	G	-0.0085	0.0101	0.3995	-+	10	67965010
rs7945718	A	G	0.0047	0.01	0.6393	++	11	12748819
rs7964899	A	G	-0.0117	0.01	0.2403	-+	12	14595756
rs8002014	A	G	0.0037	0.0099	0.7117	+-	13	58358159
rs8049439	T	C	0.0116	0.01	0.2433	++	16	28837515
rs9401593	A	C	-0.016	0.01	0.1089	-+	6	98549801
rs9556958	T	C	-0.0152	0.01	0.1296	--	13	99100046
rs9755467	T	C	-0.0003	0.01	0.974	--	3	127143885
rs9914544	A	C	0.0112	0.01	0.2616	++	17	18787828
rs9964724	T	C	-0.0011	0.01	0.9114	+-	18	35159124

## Sheet: Supplementary Table 4
Supplementary Table 4. GWAS summary statistics of 159 educational attainment genetic variants in AD GWAX 2021 dataset
variant_id	chromosome	base_pair_location	effect_allele	other_allele	effect_allele_frequency	GWAX_UKBB_BETA	GWAX_UKBB_SE	GWAX_UKBB_P
rs301800	1	8490603	T	C	0.173618	0.0220765	0.0166643	0.14
rs12076635	1	44026656	C	G	0.782965	0.000727593	0.0153181	0.86
rs12410444	1	44188719	A	G	0.70155	-0.0209206	0.0137932	0.1
rs142328051	1	44371441	T	C	0.911845	-0.00819059	0.0226565	0.76
rs12143094	1	72105376	C	G	0.064862	0.0167169	0.0255887	0.47
rs2568955	1	72762169	T	C	0.257582	-0.00917033	0.0153334	0.6
rs12754946	1	77989923	T	C	0.556033	0.0216074	0.0126772	0.099
rs4378243	1	98395881	T	G	0.833837	0.0018033	0.0169694	0.92
rs17372140	1	98572382	A	G	0.305427	0.00464987	0.0137326	0.7
rs648163	1	199315998	T	C	0.271407	-0.00623017	0.0141692	0.68
rs11588857	1	204587047	A	G	0.209299	-0.00772116	0.0155042	0.65
rs35771425	1	211609768	T	C	0.779654	0.0128703	0.0152207	0.34
rs268134	2	65608363	A	G	0.250188	0.0586019	0.0145587	4.5e-05
rs6715849	2	100306378	A	G	0.442509	-0.0157131	0.0127515	0.19
rs34106693	2	101151830	C	G	0.834094	0.0211245	0.017165	0.18
rs17824247	2	144152539	T	C	0.591149	-0.0115715	0.0128536	0.3
rs10930008	2	161854736	A	G	0.736614	0.0127807	0.0143496	0.45
rs4675248	2	202880230	A	G	0.394951	0.0163361	0.0129127	0.2
rs12694681	2	226609241	T	G	0.685197	0.00777714	0.0136148	0.47
rs11687170	2	237058144	T	C	0.832285	-0.00660838	0.0169069	0.7
rs7429990	3	47901803	A	C	0.275693	-0.0190472	0.0140999	0.18
rs3172494	3	48731487	T	G	0.107594	0.0433813	0.0204553	0.036
rs113011189	3	49250007	T	C	0.091041	0.0211267	0.0221496	0.33
rs62262721	3	49768927	T	C	0.964344	0.0451689	0.0339794	0.24
rs11130222	3	49901060	A	T	0.571888	-0.00172811	0.0127494	0.88
rs112634398	3	50075494	A	G	0.951742	-0.0318525	0.0306749	0.27
rs71326918	3	50174844	A	C	0.113438	0.00236509	0.0200123	0.89
rs35971989	3	51469248	A	G	0.838293	0.00996171	0.0173591	0.63
rs7610856	3	71579022	A	C	0.430047	0.00968961	0.0128014	0.47
rs62263923	3	85674790	A	G	0.646153	-0.00809753	0.0132721	0.63
rs56262138	3	86183716	A	T	0.30674	0.00437986	0.0138432	0.81
rs9755467	3	127143885	T	C	0.159709	0.0164408	0.0173038	0.32
rs12646808	4	3249828	T	C	0.653392	0.0208172	0.0134127	0.11
rs1967109	4	28720915	A	G	0.164398	0.00578949	0.0170583	0.86
rs1912528	4	140945966	T	C	0.360196	0.0207816	0.0131551	0.11
rs12640626	4	176626272	A	G	0.564401	0.0104707	0.0127609	0.35
rs4493682	5	45188024	C	G	0.17931	0.0144349	0.0164699	0.42
rs1562242	5	57566494	T	C	0.479251	-0.0130306	0.0126335	0.29
rs10223052	5	60800336	A	G	0.354498	0.00743963	0.0132295	0.59
rs12653396	5	87847273	A	T	0.568366	-0.00896476	0.0128542	0.48
rs152603	5	106774922	A	G	0.636515	-0.000972643	0.0131122	0.89
rs660001	5	113866598	A	G	0.210765	-0.0114509	0.0154858	0.38
rs7776010	6	14723608	T	C	0.810422	-0.0216647	0.0162722	0.23
rs2179152	6	26325888	T	C	0.374755	0.0101767	0.0130325	0.49
rs56081191	6	98557732	A	G	0.077593	0.0170128	0.024079	0.53
rs113779084	7	11871787	A	G	0.298978	0.0078677	0.0139466	0.49
rs12531458	7	39090698	A	C	0.518216	0.0038162	0.0126824	0.78
rs12702087	7	44812607	A	G	0.453628	-0.00902394	0.0126879	0.59
rs11976020	7	72247800	A	G	0.228846	-0.0244898	0.0150081	0.12
rs12534506	7	92662327	A	T	0.508612	-0.0210577	0.0128919	0.1
rs2406253	7	100077273	A	G	0.804209	0.0111325	0.0159019	0.47
rs11771168	7	113904061	T	C	0.23855	-0.0104836	0.015006	0.43
rs113520408	7	128402782	A	G	0.283489	0.0126991	0.0140528	0.39
rs17167170	7	133302345	A	G	0.794869	-0.00590157	0.0156669	0.74
rs7791133	7	135237096	A	C	0.369428	-0.012387	0.0130806	0.3
rs11774212	8	145686505	T	C	0.516083	0.0139585	0.0126694	0.3
rs4741343	9	14075095	A	G	0.171968	0.0126072	0.0168011	0.46
rs4741351	9	14222782	A	G	0.292214	-0.00246921	0.014077	0.89
rs7033137	9	72055158	C	G	0.742144	0.0133758	0.0144576	0.4
rs17425572	9	88006338	A	G	0.472515	0.00928264	0.0126655	0.49
rs10821136	9	96238731	T	C	0.332302	0.00075943	0.013411	0.94
rs10818606	9	124618386	T	C	0.410589	0.0109976	0.0128423	0.4
rs10761741	10	65066186	T	G	0.416255	-0.00881895	0.0128135	0.53
rs7914680	10	67965010	T	G	0.723061	-0.0116468	0.0141678	0.49
rs73344830	10	103816828	A	G	0.421131	0.00351753	0.012811	0.87
rs61874768	10	103880118	T	G	0.181843	0.00499477	0.0164177	0.81
rs10786662	10	103989812	C	G	0.572856	-0.00685053	0.0127529	0.54
rs12761761	10	133775375	T	C	0.252289	-0.00853649	0.0145432	0.56
rs76878669	11	66092567	C	G	0.765958	0.000659458	0.0149929	0.96
rs1550973	11	131291728	A	G	0.360071	-0.00119874	0.0132177	0.94
rs10772644	12	13417617	C	G	0.892173	0.0204653	0.0204318	0.33
rs7964899	12	14595756	A	G	0.432588	-0.00630211	0.0127315	0.55
rs2456973	12	56416928	A	C	0.656949	0.00463767	0.0132802	0.72
rs1389473	12	92154270	A	G	0.374805	0.00237379	0.0130866	0.87
rs8002014	13	58358159	A	G	0.26548	-0.0118635	0.0142956	0.44
rs34344888	14	23387585	A	G	0.395675	0.0201921	0.012913	0.099
rs1115240	14	27090388	C	G	0.740786	0.0136908	0.0144146	0.33
rs58694847	14	84916511	C	G	0.262581	0.00993882	0.0143968	0.48
rs6493271	15	47613593	T	C	0.828465	0.0300874	0.0167703	0.068
rs281302	15	47686662	A	G	0.567485	-0.0128699	0.0129235	0.29
rs4076457	15	78007213	T	C	0.257588	0.00826093	0.014456	0.5
rs8049439	16	28837515	T	C	0.594577	0.0306783	0.0128538	0.015
rs9964724	18	35159124	T	C	0.682837	0.0142463	0.0135754	0.22
rs12462428	19	16694610	T	C	0.808589	0.0226565	0.0160344	0.15
rs78387210	20	47823441	T	C	0.089893	0.0426829	0.0226272	0.045
rs6065080	20	59832791	T	C	0.355571	-0.0201958	0.0132103	0.16
rs35532491	22	34329603	A	T	0.897713	0.0111787	0.0208189	0.56
rs7286601	22	51121416	T	G	0.544613	-0.0245471	0.0127104	0.049
rs13090388	3	49391082	T	C	0.304909	0.0164122	0.0137134	0.21
rs55786114	3	48982335	T	C	0.073865	-0.0420318	0.0241351	0.11
rs1106761	8	142619234	A	G	0.385701	-0.00811948	0.0131267	0.52
rs775326	5	62918416	A	C	0.319397	-0.0207436	0.0135697	0.13
rs6882046	5	87968864	A	G	0.735168	0.00756167	0.0144472	0.66
rs16845580	2	161920884	T	C	0.621006	-0.00366155	0.0130446	0.78
rs9914544	17	18787828	A	C	0.627364	0.00354344	0.0130648	0.82
rs111730030	19	13268826	T	G	0.058464	-0.025496	0.0269197	0.34
rs62379838	5	120102028	T	C	0.698313	-0.0207279	0.0137481	0.12
rs149613931	10	103550281	T	G	0.061526	-0.0300276	0.0262652	0.33
rs7593947	2	60704933	A	T	0.526109	0.00871223	0.0127675	0.44
rs4308415	4	67821874	C	G	0.425706	-0.0173775	0.0127791	0.14
rs10178115	2	155451738	T	G	0.544559	0.0170906	0.0126897	0.23
rs320700	7	137049477	A	G	0.63878	0.0102973	0.0131533	0.38
rs756912	7	71741797	T	C	0.525238	-0.016849	0.0126359	0.17
rs111321694	11	110950386	T	C	0.173855	0.0178609	0.0167707	0.21
rs140711597	3	48469441	C	G	0.978014	-0.00595066	0.0442071	0.9
rs7605827	2	15598740	A	T	0.279021	-0.0240701	0.0142016	0.1
rs10483349	14	29629456	A	G	0.817334	-0.0208999	0.0163535	0.21
rs12956009	18	44768024	T	C	0.57249	-0.0321126	0.0127811	0.011
rs1382358	19	13171424	T	C	0.8687	0.01919	0.0186892	0.29
rs7633857	3	160844942	C	G	0.52237	0.0258606	0.0126834	0.043
rs34638686	3	48682658	T	C	0.100868	0.0165293	0.0211563	0.36
rs4863692	4	140764124	T	G	0.328769	0.023876	0.0134565	0.11
rs34305371	1	72733610	A	G	0.101805	0.0145188	0.0208576	0.46
rs12134151	1	96202443	C	G	0.495968	0.00594147	0.0126248	0.67
rs1596747	2	193802478	A	G	0.506019	0.0108372	0.0126233	0.36
rs7772172	6	16662928	A	G	0.403507	-0.00609668	0.0128689	0.66
rs6800916	3	50052873	A	T	0.097341	-0.0423344	0.0251644	0.11
rs7029201	9	23358081	A	G	0.41644	0.000402191	0.0128104	0.94
rs9556958	13	99100046	T	C	0.525305	-0.0245442	0.0127062	0.049
rs113474297	5	60554934	T	C	0.139635	0.00677913	0.0183337	0.72
rs2624818	3	50056265	A	G	0.10604	0.0112922	0.0205578	0.54
rs7948975	11	90424638	T	C	0.604973	0.0154411	0.0128823	0.2
rs4500960	2	162818621	T	C	0.478889	-0.00594492	0.0126664	0.67
rs1008078	1	91189731	T	C	0.395812	-0.0101041	0.0129432	0.48
rs62100765	18	50735418	T	C	0.400386	0.00927155	0.012907	0.48
rs1606974	2	51873599	A	G	0.125994	0.0411928	0.0190605	0.036
rs148490894	7	99531755	A	G	0.972696	-0.0378421	0.0391842	0.37
rs6939294	6	16950631	T	C	0.228859	0.00793262	0.0150309	0.5
rs61160187	5	60111579	A	G	0.606033	-0.00855438	0.0129436	0.47
rs62263033	3	48370424	T	C	0.965081	0.0648791	0.0343478	0.084
rs6839705	4	106144735	A	C	0.338027	0.0253226	0.013347	0.07
rs17504614	2	51080481	T	C	0.81179	-0.00164301	0.0161944	0.9
rs4851251	2	100753490	T	C	0.275446	-0.0291501	0.0142465	0.031
rs12142680	1	73615892	A	G	0.0761	0.0338292	0.025314	0.14
rs12900061	15	66009248	A	G	0.170483	0.025458	0.0167774	0.13
rs7590368	2	10961474	T	C	0.742509	-0.0325508	0.0144141	0.03
rs2992632	1	243503764	A	T	0.70943	0.00319918	0.0140299	0.68
rs11643654	16	51183728	A	C	0.610968	0.0110101	0.0129607	0.35
rs56158183	2	60632924	A	G	0.079616	0.0482704	0.0233623	0.03
rs11998763	9	1787687	A	G	0.534357	0.0323671	0.0126714	0.012
rs78365243	1	211737950	T	C	0.949093	-0.031369	0.0290239	0.32
rs700590	5	88106258	T	C	0.600051	-0.0127982	0.0129078	0.29
rs356992	2	60753593	C	G	0.299625	0.0107853	0.0138034	0.42
rs1378214	15	47579004	T	C	0.380553	-0.0326786	0.0130015	0.017
rs1925576	10	68689083	A	G	0.544011	-0.0170919	0.0128673	0.22
rs1338554	6	98346801	A	G	0.500875	0.0148048	0.0126517	0.32
rs11756123	6	152218079	A	T	0.36617	-0.0241234	0.0131231	0.049
rs12145291	1	74161795	T	C	0.941505	-0.0543027	0.0286104	0.048
rs10773002	12	123746961	A	T	0.246033	0.0119771	0.014661	0.55
rs7241530	18	75907992	T	C	0.359302	-0.0222028	0.013161	0.1
rs12987662	2	100821548	A	C	0.403149	0.0201864	0.0128829	0.1
rs28420834	15	82513121	A	G	0.420311	0.00612178	0.0130238	0.6
rs77702819	2	101328728	T	G	0.094929	0.0878518	0.021814	7.5e-05
rs71413877	2	100924822	A	G	0.041114	0.0892794	0.0324755	0.0055
rs76076331	2	10977585	T	C	0.124073	0.0726172	0.0192685	0.0002
rs56044892	1	41830086	T	C	0.211584	-0.0436667	0.0158568	0.0064
rs7945718	11	12748819	A	G	0.587928	0.0122737	0.0128679	0.4
rs56231335	6	98187291	T	C	0.671171	-0.0274683	0.0134669	0.052
rs9401593	6	98549801	A	C	0.515041	-0.0408399	0.0126842	0.0021

## Sheet: Supplementary Table 5
Supplementary Table 5. GWAS summary statistics of 147 educational attainment genetic variants in AD GWAS+GWAX 2018 dataset
SNP	A1	A2	BETA	SE	P	DIR	CHR	BP
rs1008078	T	C	0.0128	0.0085	0.1317	+-+?	1	91189731
rs10178115	T	G	0.0136	0.0085	0.1071	++-?	2	155451738
rs10223052	A	G	-0.0152	0.0085	0.07491	---?	5	60800336
rs10483349	A	G	0.002	0.0089	0.8261	-++?	14	29629456
rs10761741	T	G	-0.017	0.0084	0.04309	---?	10	65066186
rs10772644	C	G	-0.0001	0.0093	0.9886	--+?	12	13417617
rs10773002	A	T	-0.0041	0.0089	0.6437	++-?	12	123746961
rs10786662	C	G	-0.0062	0.0084	0.4633	-+-?	10	103989812
rs10818606	T	C	0.006	0.0085	0.4813	+-+?	9	124618386
rs10821136	T	C	-0.007	0.0085	0.4104	+--?	9	96238731
rs10930008	A	G	0.0072	0.0088	0.413	+-+?	2	161854736
rs1106761	A	G	-0.0012	0.01	0.9025	+-??	8	142619234
rs11130222	A	T	-0.0053	0.0084	0.5293	--+?	3	49901060
rs1115240	C	G	0.012	0.0089	0.1807	+++?	14	27090388
rs111730030	T	G	-0.0157	0.0098	0.1087	--??	19	13268826
rs112634398	A	G	-0.0143	0.0097	0.1394	--??	3	50075494
rs113011189	T	C	0.0169	0.0096	0.07824	+++?	3	49250007
rs113474297	T	C	0.0205	0.0091	0.02439	+++?	5	60554934
rs113520408	A	G	0.0073	0.0086	0.3993	+-+?	7	128402782
rs113779084	A	G	0.0132	0.0086	0.1246	+++?	7	11871787
rs11588857	A	G	-0.0094	0.0088	0.2863	--+?	1	204587047
rs11643654	A	C	-0.0102	0.0087	0.2429	-+-?	16	51183728
rs11756123	A	T	0.0024	0.0086	0.7822	--+?	6	152218079
rs11771168	T	C	-0.0022	0.0089	0.8036	+--?	7	113904061
rs11774212	T	C	0.0038	0.0087	0.6569	+--?	8	145686505
rs11976020	A	G	-0.0108	0.009	0.2306	-+-?	7	72247800
rs11998763	A	G	0.0096	0.0084	0.2538	++-?	9	1787687
rs12076635	C	G	-0.0032	0.0091	0.7199	--+?	1	44026656
rs12134151	C	G	0.002	0.0084	0.8132	+--?	1	96202443
rs12142680	A	G	0.0047	0.0097	0.6273	++-?	1	73615892
rs12143094	C	G	-0.0045	0.0097	0.6414	+--?	1	72105376
rs12145291	T	C	-0.006	0.0094	0.5219	--+?	1	74161795
rs12410444	A	G	-0.0028	0.0086	0.7416	--+?	1	44188719
rs12462428	T	C	0.0073	0.0091	0.4245	++-?	19	16694610
rs12531458	A	C	0.0012	0.0084	0.8826	+-+?	7	39090698
rs12534506	A	T	-0.0198	0.0101	0.0492	--??	7	92662327
rs12640626	A	G	0.011	0.0085	0.1931	+++?	4	176626272
rs12646808	T	C	0.0061	0.01	0.5422	+-??	4	3249828
rs12653396	A	T	-0.0013	0.0084	0.8786	-+-?	5	87847273
rs12694681	T	G	0.0051	0.0087	0.5572	+-+?	2	226609241
rs12702087	A	G	-0.0035	0.0084	0.6785	-++?	7	44812607
rs12754946	T	C	0.0068	0.0086	0.4283	++-?	1	77989923
rs12761761	T	C	-0.0097	0.0088	0.2723	---?	10	133775375
rs12956009	T	C	-0.0136	0.0084	0.1059	---?	18	44768024
rs12987662	A	C	0.0004	0.0085	0.9645	+--?	2	100821548
rs13090388	T	C	-0.0033	0.0087	0.6997	+--?	3	49391082
rs1338554	A	G	-0.0059	0.0084	0.4803	+--?	6	98346801
rs1378214	T	C	0.0072	0.0085	0.3944	-++?	15	47579004
rs1382358	T	C	0.0058	0.0093	0.5338	++-?	19	13171424
rs1389473	A	G	-0.0025	0.0085	0.7668	--+?	12	92154270
rs140711597	C	G	-0.0089	0.0097	0.357	--??	3	48469441
rs148490894	A	G	0.0005	0.0098	0.9628	+-??	7	99531755
rs149613931	T	G	0.0072	0.0094	0.4427	-++?	10	103550281
rs152603	A	G	-0.0079	0.0086	0.3586	-+-?	5	106774922
rs1550973	A	G	0.009	0.0086	0.296	-++?	11	131291728
rs1562242	T	C	-0.004	0.0084	0.6348	-++?	5	57566494
rs1596747	A	G	-0.0041	0.0084	0.6298	+--?	2	193802478
rs1606974	A	G	0.0117	0.0091	0.2001	++-?	2	51873599
rs16845580	T	C	-0.0168	0.0085	0.04708	---?	2	161920884
rs17167170	A	G	-0.0109	0.0089	0.2207	---?	7	133302345
rs17372140	A	G	0.0066	0.0086	0.4449	+-+?	1	98572382
rs17425572	A	G	0.0049	0.0084	0.5636	+--?	9	88006338
rs17504614	T	C	-0.0036	0.009	0.686	++-?	2	51080481
rs17824247	T	C	-0.0045	0.0084	0.5933	+--?	2	144152539
rs1912528	T	C	0.0043	0.0085	0.6146	++-?	4	140945966
rs1925576	A	G	0.0025	0.0084	0.7629	--+?	10	68689083
rs1967109	A	G	0.0079	0.0089	0.3735	+-+?	4	28720915
rs2179152	T	C	0.0121	0.0085	0.1558	+++?	6	26325888
rs2406253	A	G	0	0.01	0.9966	+-??	7	100077273
rs2456973	A	C	0.0114	0.0085	0.1811	+++?	12	56416928
rs2568955	T	C	0.0018	0.0089	0.8414	-++?	1	72762169
rs2624818	A	G	-0.0039	0.0092	0.6728	++-?	3	50056265
rs268134	A	G	0.0287	0.0087	0.0009116	+++?	2	65608363
rs281302	A	G	0.0036	0.0085	0.6697	+-+?	15	47686662
rs2992632	A	T	-0.0179	0.0087	0.03972	-+-?	1	243503764
rs301800	T	C	0.0031	0.0089	0.7328	+--?	1	8490603
rs3172494	T	G	0.0161	0.0094	0.08669	+-+?	3	48731487
rs320700	A	G	-0.0038	0.0085	0.652	-+-?	7	137049477
rs34106693	C	G	0.0156	0.0091	0.0856	++-?	2	101151830
rs34305371	A	G	-0.0073	0.0095	0.4408	---?	1	72733610
rs34344888	A	G	0.0107	0.0085	0.2072	+++?	14	23387585
rs34638686	T	C	0.0016	0.0094	0.8618	+--?	3	48682658
rs35532491	A	T	0.0103	0.0094	0.2715	+--?	22	34329603
rs356992	C	G	-0.0077	0.0087	0.3736	++-?	2	60753593
rs35771425	T	C	0.0045	0.0088	0.6099	+--?	1	211609768
rs35971989	A	G	-0.0045	0.0098	0.646	--??	3	51469248
rs4076457	T	C	-0.0051	0.0087	0.5595	-+-?	15	78007213
rs4308415	C	G	-0.0018	0.0085	0.8274	+-+?	4	67821874
rs4378243	T	G	-0.0028	0.0091	0.7598	-+-?	1	98395881
rs4493682	C	G	0.0009	0.0091	0.9248	++-?	5	45188024
rs4500960	T	C	0.0007	0.0085	0.9307	--+?	2	162818621
rs4675248	A	G	0.0116	0.0085	0.1696	+-+?	2	202880230
rs4741343	A	G	0.0047	0.0094	0.6126	+--?	9	14075095
rs4851251	T	C	-0.0061	0.0087	0.4816	--+?	2	100753490
rs4863692	T	G	0.0138	0.0086	0.1077	+-+?	4	140764124
rs55786114	T	C	-0.0064	0.0095	0.502	---?	3	48982335
rs56044892	T	C	-0.0152	0.0091	0.09554	--+?	1	41830086
rs56081191	A	G	-0.0052	0.0096	0.5869	--+?	6	98557732
rs56158183	A	G	0.006	0.0095	0.5287	++-?	2	60632924
rs56231335	T	C	0.0069	0.0088	0.4348	-++?	6	98187291
rs56262138	A	T	0.0014	0.0088	0.8781	-++?	3	86183716
rs58694847	C	G	-0.0016	0.0087	0.8513	+--?	14	84916511
rs6065080	T	C	-0.0093	0.0086	0.28	---?	20	59832791
rs61160187	A	G	0.0213	0.0085	0.01222	+++?	5	60111579
rs61874768	T	G	0.0094	0.0089	0.2894	+++?	10	103880118
rs62100765	T	C	-0.006	0.0084	0.4783	+--?	18	50735418
rs62262721	T	C	0.0101	0.0097	0.2973	++??	3	49768927
rs62263033	T	C	0.0129	0.0096	0.1806	++-?	3	48370424
rs62263923	A	G	0.0006	0.0085	0.9404	+--?	3	85674790
rs62379838	T	C	-0.0055	0.0086	0.5225	--+?	5	120102028
rs648163	T	C	-0.005	0.0087	0.5661	+--?	1	199315998
rs6493271	T	C	0.007	0.009	0.4379	+-+?	15	47613593
rs660001	A	G	-0.0038	0.0088	0.6675	---?	5	113866598
rs6715849	A	G	-0.008	0.0084	0.3395	-+-?	2	100306378
rs6839705	A	C	0.0057	0.0085	0.5029	++-?	4	106144735
rs6882046	A	G	0.0161	0.0087	0.06369	-++?	5	87968864
rs6939294	T	C	-0.0083	0.0087	0.3423	-+-?	6	16950631
rs700590	T	C	-0.0058	0.0085	0.4933	--+?	5	88106258
rs7029201	A	G	-0.018	0.0086	0.03678	-+-?	9	23358081
rs71326918	A	C	-0.0048	0.0096	0.6163	+-+?	3	50174844
rs71413877	A	G	0.0139	0.0097	0.1534	+--?	2	100924822
rs7241530	T	C	-0.009	0.0089	0.3089	--+?	18	75907992
rs7286601	T	G	-0.0095	0.0088	0.2801	+--?	22	51121416
rs73344830	A	G	-0.0036	0.0085	0.6703	--+?	10	103816828
rs7429990	A	C	-0.0186	0.0088	0.03319	---?	3	47901803
rs756912	T	C	-0.018	0.01	0.07173	--??	7	71741797
rs7590368	T	C	-0.0155	0.0086	0.07159	--+?	2	10961474
rs7593947	A	T	-0.0068	0.0085	0.4277	-+-?	2	60704933
rs7605827	A	T	-0.0129	0.01	0.1987	--??	2	15598740
rs76076331	T	C	0.0284	0.0091	0.001825	+++?	2	10977585
rs7610856	A	C	0.0018	0.0084	0.827	+-+?	3	71579022
rs7633857	C	G	0.0106	0.0084	0.2094	++-?	3	160844942
rs76878669	C	G	-0.0111	0.0099	0.2643	--??	11	66092567
rs77702819	T	G	0.0274	0.0092	0.003029	+++?	2	101328728
rs7772172	A	G	-0.0021	0.0084	0.7999	--+?	6	16662928
rs7791133	A	C	-0.0104	0.0085	0.2216	-+-?	7	135237096
rs78365243	T	C	-0.0033	0.0094	0.722	--+?	1	211737950
rs7914680	T	G	-0.0081	0.0087	0.3484	-+-?	10	67965010
rs7945718	A	G	-0.0116	0.0086	0.176	++-?	11	12748819
rs7964899	A	G	-0.013	0.0084	0.1214	-+-?	12	14595756
rs8002014	A	G	0.0021	0.0087	0.8109	+--?	13	58358159
rs8049439	T	C	0.0138	0.0085	0.1046	+++?	16	28837515
rs9401593	A	C	-0.0046	0.0084	0.5824	-++?	6	98549801
rs9556958	T	C	-0.018	0.0084	0.03342	---?	13	99100046
rs9755467	T	C	-0.005	0.009	0.5819	---?	3	127143885
rs9914544	A	C	0.0037	0.0085	0.6627	++-?	17	18787828
rs9964724	T	C	-0.0014	0.0086	0.8697	+--?	18	35159124

## Sheet: Supplementary Table 6
Supplementary Table 6. GWAS summary statistics of 159 educational attainment genetic variants in AD GWAS+GWAX 2019 dataset
uniqID.a1a2	CHR	BP	A1	A2	SNP	Z	P	Nsum	Neff	dir	MAF	BETA	SE
1:8490603_T_C	1	8490603	T	C	rs301800	0.840823	0.400447	458744	452010	?-+-	0.193332	0.00223932	0.00266325
1:41830086_T_C	1	41830086	T	C	rs56044892	0.39984	0.689274	71639	71639	?+?+	0.20405	0.00262111	0.00655539
1:44026656_G_C	1	44026656	G	C	rs12076635	0.538637	0.590137	456788	450071	?-+-	0.237527	0.00133405	0.00247671
1:44188719_G_A	1	44188719	G	A	rs12410444	0.0265811	0.978794	458063	451335	?-++	0.298722	6.11266e-05	0.00229962
1:44371441_T_C	1	44371441	T	C	rs142328051	-1.03472	0.3008	17477	17477	???-	0.1044	-0.018099	0.0174917
1:72105376_C_G	1	72105376	C	G	rs12143094	-0.752404	0.451808	458744	452010	?--+	0.0485217	-0.00368294	0.00489489
1:72733610_A_G	1	72733610	A	G	rs34305371	-0.306729	0.75905	458744	452010	?-++	0.0857869	-0.00115194	0.00375558
1:72762169_T_C	1	72762169	T	C	rs2568955	1.35084	0.176746	71639	71639	?+?+	0.242008	0.00833224	0.00616819
1:73615892_A_G	1	73615892	A	G	rs12142680	-0.267323	0.78922	71639	71639	?-?+	0.0637204	-0.00289138	0.010816
1:74161795_C_T	1	74161795	C	T	rs12145291	-0.691445	0.489286	71639	71639	?-?+	0.0456113	-0.00875523	0.0126622
1:77989923_C_T	1	77989923	C	T	rs12754946	-1.60845	0.107736	458744	452010	?+--	0.375608	-0.00349319	0.00217177
1:91189731_T_C	1	91189731	T	C	rs1008078	1.90122	0.0572726	454399	447703	?++-	0.414398	0.0040786	0.00214525
1:96202443_G_C	1	96202443	G	C	rs12134151	-0.183413	0.854474	457078	450359	?+-+	0.4838	-0.000386718	0.00210845
1:98395881_G_T	1	98395881	G	T	rs4378243	-0.0319534	0.974509	457267	450546	?+-+	0.167354	-9.01746e-05	0.00282207
1:98572382_A_G	1	98572382	A	G	rs17372140	0.162082	0.871241	455717	449010	?+-+	0.269757	0.000385365	0.00237759
1:199315998_T_C	1	199315998	T	C	rs648163	-0.329761	0.741581	458310	451580	?--+	0.259948	-0.00079112	0.00239907
1:204587047_A_G	1	204587047	A	G	rs11588857	-1.50189	0.133126	465971	450462	-+--	0.201155	-0.00394726	0.0026282
1:211609768_C_T	1	211609768	C	T	rs35771425	-0.197103	0.843747	458504	451772	?+-+	0.195149	-0.000523212	0.00265451
1:211737950_C_T	1	211737950	C	T	rs78365243	0.614895	0.538624	455420	448715	?-++	0.0393286	0.00333932	0.00543072
1:243503764_T_A	1	243503764	T	A	rs2992632	2.13988	0.0323648	444562	437953	?++-	0.279165	0.00509693	0.00238188
2:10961474_C_T	2	10961474	C	T	rs7590368	1.38721	0.165377	458554	451822	?-++	0.259593	0.0033286	0.00239949
2:10977585_T_C	2	10977585	T	C	rs76076331	1.72451	0.0846163	455082	448380	?++-	0.122605	0.00555231	0.00321965
2:51080481_C_T	2	51080481	C	T	rs17504614	-0.127182	0.898796	455598	448892	?+-+	0.188035	-0.000343519	0.00270101
2:60632924_A_G	2	60632924	A	G	rs56158183	-0.10313	0.91786	457717	450992	?-+-	0.073668	-0.000415685	0.00403067
2:60704933_T_A	2	60704933	T	A	rs7593947	0.958181	0.337972	424834	419506	?++?	0.495057	0.00209225	0.00218357
2:60753593_C_G	2	60753593	C	G	rs356992	-1.89694	0.0578359	455226	448523	?---	0.314336	-0.00431411	0.00227425
2:65608363_A_G	2	65608363	A	G	rs268134	3.08185	0.00205717	456996	450277	?+++	0.243763	0.00756379	0.0024543
2:100306378_A_G	2	100306378	A	G	rs6715849	-0.904263	0.365856	455054	448352	?---	0.440299	-0.00192361	0.00212727
2:100753490_T_C	2	100753490	T	C	rs4851251	-0.153631	0.877901	449613	442959	?+-+	0.263828	-0.000370367	0.00241075
2:100821548_A_C	2	100821548	A	C	rs12987662	-0.545403	0.585477	456034	449324	?-+-	0.379997	-0.00118532	0.00217329
2:100924822_A_G	2	100924822	A	G	rs71413877	0.915054	0.360163	453895	447204	?-++	0.0355251	0.00522716	0.0057124
2:101151830_G_C	2	101151830	G	C	rs34106693	-1.16573	0.243725	449572	442919	?+-+	0.161026	-0.00336975	0.00289068
2:101328728_T_G	2	101328728	T	G	rs77702819	2.384	0.0171255	452879	446197	?++-	0.0826455	0.00916532	0.00384451
2:144152539_C_T	2	144152539	C	T	rs17824247	-0.398514	0.690251	456592	449877	?+--	0.401755	-0.000856962	0.00215039
2:155451738_G_T	2	155451738	G	T	rs10178115	-0.542148	0.587717	454135	447442	?+-+	0.445765	-0.00115301	0.00212675
2:161854736_G_A	2	161854736	G	A	rs10930008	-1.49406	0.13516	455842	449134	?--+	0.229181	-0.00375058	0.00251033
2:161920884_C_T	2	161920884	C	T	rs16845580	2.35891	0.0183287	452547	445867	?+++	0.371374	0.00516998	0.00219168
2:162818621_T_C	2	162818621	T	C	rs4500960	0.749787	0.453383	456149	449438	?++-	0.457376	0.00158746	0.00211721
2:193802478_G_A	2	193802478	G	A	rs1596747	-0.646713	0.517818	457165	450445	?+-+	0.482692	-0.00136353	0.00210841
2:202880230_A_G	2	202880230	A	G	rs4675248	1.01299	0.311063	454093	447400	?++-	0.40077	0.00218524	0.00215721
2:226609241_G_T	2	226609241	G	T	rs12694681	0.0149908	0.98804	454611	447913	?-+-	0.307022	3.43374e-05	0.00229057
3:47901803_A_C	3	47901803	A	C	rs7429990	-1.25609	0.209084	458615	451882	?--+	0.274053	-0.00296225	0.00235832
3:48370424_C_T	3	48370424	C	T	rs62263033	0.00443962	0.996458	458744	452010	?+--	0.0282415	2.8186e-05	0.00634874
3:48469441_G_C	3	48469441	G	C	rs140711597	0.72599	0.467845	401129	399827	??++	0.0157376	0.00652311	0.00898512
3:48682658_T_C	3	48682658	T	C	rs34638686	-0.898476	0.368932	461598	446180	+---	0.111303	-0.00302417	0.00336589
3:48731487_T_G	3	48731487	T	G	rs3172494	1.41309	0.157628	455919	449210	?++-	0.114413	0.00468357	0.00331441
3:48982335_T_C	3	48982335	T	C	rs55786114	-0.164448	0.869378	458744	452010	?-+-	0.0694025	-0.000680567	0.00413849
3:49250007_T_C	3	49250007	T	C	rs113011189	2.57588	0.00999846	455002	448301	?++-	0.076409	0.0102403	0.00397544
3:49391082_T_C	3	49391082	T	C	rs13090388	-0.923271	0.355866	465083	449625	+--+	0.312796	-0.00209998	0.0022745
3:49768927_C_T	3	49768927	C	T	rs62262721	-0.125456	0.900162	404582	403274	??-+	0.026563	-0.00086873	0.00692456
3:49901060_T_A	3	49901060	T	A	rs11130222	1.62318	0.104551	466025	450518	--+-	0.405205	0.00348316	0.00214588
3:50052873_T_A	3	50052873	T	A	rs6800916	-0.487788	0.6257	17477	17477	???-	0.09841	-0.00875902	0.0179566
3:50056265_A_G	3	50056265	A	G	rs2624818	-0.562507	0.573771	456791	450074	?-+-	0.103573	-0.00194576	0.00345909
3:50075494_G_A	3	50075494	G	A	rs112634398	2.34462	0.0190465	395522	394230	??++	0.033708	0.0146305	0.00624003
3:50174844_A_C	3	50174844	A	C	rs71326918	-0.845164	0.398019	454892	448192	?+-+	0.0966739	-0.00302076	0.00357417
3:51469248_G_A	3	51469248	G	A	rs35971989	-0.184424	0.853681	398237	396940	??--	0.155097	-0.000571787	0.0031004
3:71579022_A_C	3	71579022	A	C	rs7610856	-0.218255	0.82723	452388	445710	?+--	0.404835	-0.00047094	0.00215775
3:85674790_G_A	3	85674790	G	A	rs62263923	-0.521052	0.60233	448227	441586	?+-+	0.353988	-0.00115943	0.00222517
3:86183716_A_T	3	86183716	A	T	rs56262138	-0.554643	0.579139	447266	440633	?+-+	0.283231	-0.00131129	0.00236421
3:127143885_T_C	3	127143885	T	C	rs9755467	0.00722956	0.994232	455475	448770	?-+-	0.154373	2.11208e-05	0.00292145
4:3249828_C_T	4	3249828	C	T	rs12646808	-0.393583	0.693889	387161	385883	??-+	0.337943	-0.000947162	0.00240651
4:28720915_A_G	4	28720915	A	G	rs1967109	0.88852	0.374261	457388	450666	?+++	0.141192	0.00268764	0.00302485
4:67821874_C_G	4	67821874	C	G	rs4308415	2.10659	0.0351533	458242	451513	?+++	0.46968	0.00444178	0.00210852
4:106144735_A_C	4	106144735	A	C	rs6839705	0.364845	0.715227	458253	451523	?-+-	0.386156	0.000788575	0.0021614
4:140764124_T_G	4	140764124	T	G	rs4863692	0.557737	0.577024	458081	451353	?+++	0.32801	0.00125035	0.00224183
4:140945966_T_C	4	140945966	T	C	rs1912528	0.154287	0.877384	457603	450879	?-+-	0.343702	0.000342091	0.00221724
4:176626272_G_A	4	176626272	G	A	rs12640626	-0.584577	0.558832	455700	448993	?---	0.439513	-0.00124291	0.00212616
5:45188024_C_G	5	45188024	C	G	rs4493682	-0.300775	0.763586	458095	451367	?--+	0.200678	-0.000790409	0.0026279
5:57566494_T_C	5	57566494	T	C	rs1562242	-0.370847	0.710751	457966	451239	?+-+	0.489159	-0.000780924	0.00210578
5:60111579_G_A	5	60111579	G	A	rs61160187	-1.81852	0.0689842	454404	447708	?---	0.391638	-0.00393714	0.00216502
5:60554934_T_C	5	60554934	T	C	rs113474297	2.55358	0.0106621	455011	448310	?++-	0.119957	0.0083	0.00325033
5:60800336_A_G	5	60800336	A	G	rs10223052	-1.56527	0.11752	455612	448906	?---	0.356113	-0.00344982	0.00220398
5:62918416_C_A	5	62918416	C	A	rs775326	1.45887	0.1446	17477	17477	???+	0.3171	0.0167674	0.0114934
5:87847273_T_A	5	87847273	T	A	rs12653396	-0.1985	0.842654	446431	439805	?+-+	0.451047	-0.000425341	0.00214277
5:87968864_G_A	5	87968864	G	A	rs6882046	-0.660116	0.509179	446020	439398	?--+	0.284817	-0.00156021	0.00236355
5:88106258_C_T	5	88106258	C	T	rs700590	1.00894	0.313001	456747	450031	?-++	0.417154	0.00215678	0.00213766
5:106774922_G_A	5	106774922	G	A	rs152603	-0.574385	0.565707	457920	451193	?+--	0.365029	-0.00125593	0.00218657
5:113866598_A_G	5	113866598	A	G	rs660001	-0.0317394	0.97468	455614	448908	?--+	0.208747	-8.24208e-05	0.0025968
5:120102028_C_T	5	120102028	C	T	rs62379838	0.88684	0.375165	458442	451711	?-++	0.293594	0.0020488	0.00231022
6:14723608_T_C	6	14723608	T	C	rs7776010	-0.497977	0.6185	17477	17477	???-	0.2247	-0.00638148	0.0128148
6:16662928_A_G	6	16662928	A	G	rs7772172	0.0172643	0.986226	458625	451892	?+-+	0.405236	3.69904e-05	0.0021426
6:16950631_T_C	6	16950631	T	C	rs6939294	-0.0719207	0.942665	458347	451617	?-++	0.239406	-0.000177341	0.00246579
6:26325888_T_C	6	26325888	T	C	rs2179152	1.93385	0.0531322	458744	452010	?+++	0.350447	0.00426297	0.0022044
6:98187291_C_T	6	98187291	C	T	rs56231335	-0.0036569	0.997082	457671	450947	?-++	0.316877	-8.2764e-06	0.00226322
6:98346801_G_A	6	98346801	G	A	rs1338554	0.365216	0.71495	455677	448970	?+++	0.499322	0.000770826	0.0021106
6:98549801_C_A	6	98549801	C	A	rs9401593	0.376483	0.706558	453345	446658	?-++	0.466739	0.000798428	0.00212075
6:98557732_A_G	6	98557732	A	G	rs56081191	-0.587397	0.556937	449551	442898	?+--	0.0795658	-0.00230624	0.00392621
6:152218079_A_T	6	152218079	A	T	rs11756123	-0.115494	0.908053	457501	450778	?+--	0.367108	-0.00025235	0.00218495
7:11871787_A_G	7	11871787	A	G	rs113779084	0.973654	0.330228	447279	440646	?+++	0.309932	0.00224267	0.00230335
7:39090698_C_A	7	39090698	C	A	rs12531458	0.327162	0.743546	452081	445406	?-+-	0.485233	0.000693568	0.00211995
7:44812607_A_G	7	44812607	A	G	rs12702087	-0.248215	0.803968	454882	448182	?+-+	0.443317	-0.000527746	0.00212616
7:71741797_C_T	7	71741797	C	T	rs756912	0.987059	0.323614	404210	402903	??++	0.473114	0.00220235	0.00223122
7:72247800_A_G	7	72247800	A	G	rs11976020	-1.53904	0.123795	458633	451900	?---	0.257314	-0.00370321	0.00240618
7:92662327_A_T	7	92662327	A	T	rs12534506	0.00676795	0.9946	17477	17477	???+	0.478796	7.24652e-05	0.0107071
7:99531755_G_A	7	99531755	G	A	rs148490894	-0.400995	0.688424	402242	400938	??-+	0.0161688	-0.00355047	0.00885415
7:100077273_G_A	7	100077273	G	A	rs2406253	0.525154	0.599476	412056	406529	+?++	0.191577	0.00147991	0.00281805
7:113904061_T_C	7	113904061	T	C	rs11771168	0.451769	0.651435	444031	437427	?-++	0.229011	0.00114947	0.00254437
7:128402782_A_G	7	128402782	A	G	rs113520408	0.822249	0.410935	454126	447433	?++-	0.261303	0.00197842	0.00240611
7:133302345_G_A	7	133302345	G	A	rs17167170	1.85409	0.0637265	455356	448652	?++-	0.19635	0.00492731	0.00265754
7:135237096_A_C	7	135237096	A	C	rs7791133	-0.806716	0.41983	458744	452010	?---	0.372221	-0.0017552	0.00217574
7:137049477_G_A	7	137049477	G	A	rs320700	0.11525	0.908247	457967	451240	?++-	0.345627	0.000255097	0.00221342
8:142619234_A_G	8	142619234	A	G	rs1106761	0.204648	0.837847	389024	387743	??+-	0.364644	0.000482812	0.00235923
8:145686505_T_C	8	145686505	T	C	rs11774212	0.523577	0.600573	451561	444890	?-+-	0.496458	0.00111015	0.00212031
9:1787687_G_A	9	1787687	G	A	rs11998763	-1.55507	0.119929	454375	447679	?+--	0.454358	-0.00330064	0.0021225
9:14075095_A_G	9	14075095	A	G	rs4741343	1.20583	0.227883	453727	447037	?-++	0.213366	0.00311279	0.00258145
9:14222782_A_G	9	14222782	A	G	rs4741351	0.766974	0.443097	71639	71639	?+?+	0.3062	0.00439612	0.00573177
9:23358081_A_G	9	23358081	A	G	rs7029201	-1.63818	0.101384	457813	451087	?--+	0.406113	-0.00351189	0.00214377
9:72055158_G_C	9	72055158	G	C	rs7033137	-0.533116	0.593953	71639	71639	?-?-	0.2545	-0.00323343	0.00606515
9:88006338_A_G	9	88006338	A	G	rs17425572	0.413142	0.679502	456681	449965	?-+-	0.45656	0.00087432	0.00211627
9:96238731_T_C	9	96238731	T	C	rs10821136	-0.732232	0.464027	458129	451401	?--+	0.319911	-0.00165217	0.00225635
9:124618386_T_C	9	124618386	T	C	rs10818606	0.9425	0.345937	456516	449802	?++-	0.398306	0.00202983	0.00215366
10:65066186_T_G	10	65066186	T	G	rs10761741	-1.53189	0.12555	458616	451883	?---	0.419864	-0.00326497	0.00213133
10:67965010_G_T	10	67965010	G	T	rs7914680	0.266237	0.790057	451682	445010	?++-	0.316523	0.000606742	0.00227895
10:68689083_G_A	10	68689083	G	A	rs1925576	-2.61878	0.00882438	71639	71639	?-?-	0.442516	-0.0139286	0.00531874
10:103550281_T_G	10	103550281	T	G	rs149613931	0.799385	0.424067	458265	451535	?+++	0.0536495	0.00373324	0.00467014
10:103816828_A_G	10	103816828	A	G	rs73344830	-0.283704	0.776638	451761	445088	?+-+	0.40967	-0.000611452	0.00215525
10:103880118_T_G	10	103880118	T	G	rs61874768	0.822048	0.41105	454468	447772	?++-	0.163089	0.00235126	0.00286025
10:103989812_G_C	10	103989812	G	C	rs10786662	0.16239	0.870998	456843	450126	?+-+	0.444749	0.00034441	0.00212088
10:133775375_T_C	10	133775375	T	C	rs12761761	-1.39382	0.163371	457743	451018	?---	0.230382	-0.00348524	0.00250049
11:12748819_G_A	11	12748819	G	A	rs7945718	1.19726	0.231207	453160	446475	?+-+	0.390884	0.00259656	0.00216876
11:66092567_G_C	11	66092567	G	C	rs76878669	0.797168	0.425353	397548	396252	??+-	0.233323	0.00211721	0.00265591
11:90424638_C_T	11	90424638	C	T	rs7948975	-1.59926	0.109762	71639	71639	?-?+	0.3748	-0.00872796	0.00545749
11:110950386_T_C	11	110950386	T	C	rs111321694	0.0269767	0.978478	71639	71639	?-?+	0.161	0.000193912	0.00718814
11:131291728_A_G	11	131291728	A	G	rs1550973	0.925052	0.354939	451111	444444	?+++	0.341531	0.002069	0.00223663
12:13417617_G_C	12	13417617	G	C	rs10772644	0.146403	0.883603	455486	448781	?-++	0.113335	0.000487479	0.00332971
12:14595756_A_G	12	14595756	A	G	rs7964899	-0.719403	0.471892	465196	449701	+--+	0.446258	-0.00152598	0.00212117
12:56416928_C_A	12	56416928	C	A	rs2456973	-1.13666	0.255682	458744	452010	?---	0.31717	-0.00256884	0.00226
12:92154270_A_G	12	92154270	A	G	rs1389473	0.399747	0.689343	452027	445352	?+-+	0.365753	0.000879417	0.00219994
12:123746961_A_T	12	123746961	A	T	rs10773002	-0.656309	0.511625	465791	450284	--++	0.270342	-0.00155716	0.0023726
13:58358159_A_G	13	58358159	A	G	rs8002014	0.305057	0.760323	458093	451365	?-+-	0.245119	0.000746405	0.00244677
13:99100046_C_T	13	99100046	C	T	rs9556958	1.96629	0.0492652	447720	441083	?+++	0.472652	0.00419325	0.00213257
14:23387585_A_G	14	23387585	A	G	rs34344888	3.46633	0.000527609	458703	451970	?++-	0.39575	0.00745549	0.00215083
14:27090388_G_C	14	27090388	G	C	rs1115240	-1.58386	0.113226	458376	451645	?--+	0.269942	-0.00375394	0.00237012
14:29629456_G_A	14	29629456	G	A	rs10483349	0.369734	0.711581	455992	449282	?-+-	0.181306	0.00101239	0.00273816
14:84916511_C_G	14	84916511	C	G	rs58694847	0.778304	0.43639	451123	444456	?-+-	0.275593	0.00184754	0.0023738
15:47579004_T_C	15	47579004	T	C	rs1378214	0.416308	0.677185	457529	450806	?++-	0.369449	0.000908379	0.00218199
15:47613593_C_T	15	47613593	C	T	rs6493271	0.16112	0.871999	457786	451061	?-++	0.168971	0.000452693	0.00280966
15:47686662_G_A	15	47686662	G	A	rs281302	-0.656645	0.511409	71639	71639	?-?-	0.432846	-0.00350124	0.00533202
15:66009248_A_G	15	66009248	A	G	rs12900061	-0.717065	0.473334	71639	71639	?-?-	0.165	-0.00510366	0.00711743
15:78007213_T_C	15	78007213	T	C	rs4076457	-0.722297	0.470112	454248	447554	?---	0.237912	-0.00179295	0.00248228
15:82513121_A_G	15	82513121	A	G	rs28420834	1.96358	0.0495789	71639	71639	?+?+	0.4016	0.0105817	0.00538897
16:28837515_C_T	16	28837515	C	T	rs8049439	-1.60865	0.107694	458744	452010	?---	0.393948	-0.00346255	0.00215246
16:51183728_C_A	16	51183728	C	A	rs11643654	1.18029	0.237883	456622	449907	?+++	0.425393	0.00251671	0.00213227
17:18787828_C_A	17	18787828	C	A	rs9914544	-0.955657	0.339246	458283	451553	?+--	0.382322	-0.00206936	0.00216538
18:35159124_C_T	18	35159124	C	T	rs9964724	1.25159	0.210718	455533	448827	?+++	0.326363	0.00281737	0.00225103
18:44768024_C_T	18	44768024	C	T	rs12956009	1.05055	0.293467	456607	449892	?+++	0.43996	0.00223116	0.0021238
18:50735418_T_C	18	50735418	T	C	rs62100765	0.499333	0.617545	457653	450929	?-+-	0.38531	0.00108041	0.0021637
18:75907992_T_C	18	75907992	T	C	rs7241530	-1.64246	0.100494	458744	452010	?+-+	0.334617	-0.00366096	0.00222895
19:13171424_C_T	19	13171424	C	T	rs1382358	-0.925973	0.35446	456686	449970	?+-+	0.120711	-0.00299607	0.00323559
19:13268826_T_G	19	13268826	T	G	rs111730030	-1.58695	0.112524	404373	403066	??--	0.0493686	-0.00815883	0.0051412
19:16694610_C_T	19	16694610	C	T	rs12462428	-1.43005	0.152703	458149	451420	?+--	0.197552	-0.00378003	0.00264329
20:47823441_C_T	20	47823441	C	T	rs78387210	0.748929	0.4539	17477	17477	???+	0.1024	0.0132128	0.0176422
20:59832791_T_C	20	59832791	T	C	rs6065080	0.590569	0.55481	455898	449189	?-++	0.372374	0.00128884	0.00218238
22:34329603_T_A	22	34329603	T	A	rs35532491	-1.43675	0.150788	458421	451690	?+-+	0.0987527	-0.00506698	0.00352669
22:51121416_G_T	22	51121416	G	T	rs7286601	1.55165	0.120747	455061	448359	?+++	0.447444	0.00329539	0.0021238

## Sheet: Supplementary Table 7
Supplementary Table 7. GWAS summary statistics of 159 educational attainment genetic variants in AD GWAS+GWAX 2021 dataset
variant_id	chromosome	base_pair_location	effect_allele	other_allele	effect_allele_frequency	beta	standard_error	p_value
rs301800	1	8490603	T	C	0.173618	0.0125907	0.0122596	0.304418
rs12076635	1	44026656	C	G	0.782965	0.00792753	0.0114097	0.487176
rs12410444	1	44188719	A	G	0.70155	-0.0129437	0.0102745	0.207749
rs142328051	1	44371441	T	C	0.911845	-0.00562446	0.0167881	0.737605
rs12143094	1	72105376	C	G	0.064862	0.00359782	0.020467	0.860462
rs2568955	1	72762169	T	C	0.257582	-0.00176134	0.0115612	0.878911
rs12754946	1	77989923	T	C	0.556033	0.0141044	0.00968241	0.145199
rs4378243	1	98395881	T	G	0.833837	-0.0053087	0.012801	0.678355
rs17372140	1	98572382	A	G	0.305427	0.00904021	0.0104207	0.385654
rs648163	1	199315998	T	C	0.271407	-0.00595124	0.0105783	0.573716
rs11588857	1	204587047	A	G	0.209299	0.00143336	0.0115161	0.900947
rs35771425	1	211609768	T	C	0.779654	0.0157876	0.0114561	0.168176
rs268134	2	65608363	A	G	0.250188	0.0617528	0.0109167	1.54282e-08
rs6715849	2	100306378	A	G	0.442509	-0.0110847	0.00957549	0.247022
rs34106693	2	101151830	C	G	0.834094	0.0109607	0.0129978	0.399073
rs17824247	2	144152539	T	C	0.591149	-0.00674375	0.0096185	0.483226
rs10930008	2	161854736	A	G	0.736614	0.0140121	0.0109112	0.199073
rs4675248	2	202880230	A	G	0.394951	0.0102228	0.00970135	0.291996
rs12694681	2	226609241	T	G	0.685197	0.0153533	0.0102577	0.134453
rs11687170	2	237058144	T	C	0.832285	-0.016678	0.0127174	0.189712
rs7429990	3	47901803	A	C	0.275693	-0.0216311	0.0106072	0.041422
rs3172494	3	48731487	T	G	0.107594	0.0409343	0.0151049	0.00672829
rs113011189	3	49250007	T	C	0.091041	0.0292247	0.018391	0.112043
rs62262721	3	49768927	T	C	0.964344	0.0400184	0.0293951	0.173388
rs11130222	3	49901060	A	T	0.571888	0.00111827	0.00957461	0.907022
rs112634398	3	50075494	A	G	0.951742	-0.0474362	0.0238188	0.0464215
rs71326918	3	50174844	A	C	0.113438	0.0070484	0.0161194	0.661922
rs35971989	3	51469248	A	G	0.838293	-0.000101819	0.0132205	0.993855
rs7610856	3	71579022	A	C	0.430047	0.00232223	0.00956744	0.80822
rs62263923	3	85674790	A	G	0.646153	-0.00291709	0.00993983	0.769159
rs56262138	3	86183716	A	T	0.30674	0.00188074	0.0106835	0.860261
rs9755467	3	127143885	T	C	0.159709	0.00486114	0.0127934	0.703965
rs12646808	4	3249828	T	C	0.653392	0.0149032	0.0101979	0.143908
rs1967109	4	28720915	A	G	0.164398	-0.000852024	0.0129236	0.947435
rs1912528	4	140945966	T	C	0.360196	0.0126245	0.00983241	0.199153
rs12640626	4	176626272	A	G	0.564401	0.00376199	0.00957947	0.694531
rs4493682	5	45188024	C	G	0.17931	0.0224621	0.0123306	0.0685072
rs1562242	5	57566494	T	C	0.479251	-0.00547737	0.00946787	0.562912
rs10223052	5	60800336	A	G	0.354498	-0.000365695	0.00992188	0.970599
rs12653396	5	87847273	A	T	0.568366	-0.0059902	0.00967646	0.535884
rs152603	5	106774922	A	G	0.636515	0.00257732	0.00981445	0.792855
rs660001	5	113866598	A	G	0.210765	-0.00529461	0.0115086	0.645474
rs7776010	6	14723608	T	C	0.810422	-0.0233606	0.0126966	0.0657822
rs2179152	6	26325888	T	C	0.374755	0.0156915	0.00980959	0.109686
rs56081191	6	98557732	A	G	0.077593	0.00831295	0.0190394	0.662388
rs113779084	7	11871787	A	G	0.298978	0.00363388	0.0104559	0.728183
rs12531458	7	39090698	A	C	0.518216	0.00213606	0.00948841	0.821884
rs12702087	7	44812607	A	G	0.453628	-0.00182146	0.00946131	0.847338
rs11976020	7	72247800	A	G	0.228846	-0.0164787	0.011251	0.143017
rs12534506	7	92662327	A	T	0.508612	-0.0180361	0.00974919	0.0643113
rs2406253	7	100077273	A	G	0.804209	0.00983898	0.0118883	0.407886
rs11771168	7	113904061	T	C	0.23855	-0.0156386	0.0111915	0.162304
rs113520408	7	128402782	A	G	0.283489	0.017664	0.0105585	0.0943355
rs17167170	7	133302345	A	G	0.794869	-0.0147868	0.0117022	0.206375
rs7791133	7	135237096	A	C	0.369428	-0.0148048	0.00980116	0.130913
rs11774212	8	145686505	T	C	0.516083	0.00972887	0.00967893	0.31482
rs4741343	9	14075095	A	G	0.171968	0.0103623	0.0126722	0.413516
rs4741351	9	14222782	A	G	0.292214	-0.00235894	0.0108162	0.827357
rs7033137	9	72055158	C	G	0.742144	0.0127606	0.0110404	0.247759
rs17425572	9	88006338	A	G	0.472515	0.00181693	0.00948132	0.84803
rs10821136	9	96238731	T	C	0.332302	-0.00181081	0.0101136	0.8579
rs10818606	9	124618386	T	C	0.410589	0.0129593	0.0097277	0.182792
rs10761741	10	65066186	T	G	0.416255	-0.0107991	0.00957245	0.259259
rs7914680	10	67965010	T	G	0.723061	-0.0141568	0.010488	0.177077
rs73344830	10	103816828	A	G	0.421131	-0.000243668	0.00974164	0.980045
rs61874768	10	103880118	T	G	0.181843	0.0117198	0.0127152	0.356674
rs10786662	10	103989812	C	G	0.572856	-0.00836678	0.00954712	0.38083
rs12761761	10	133775375	T	C	0.252289	-0.00417747	0.0113123	0.711915
rs76878669	11	66092567	C	G	0.765958	5.67494e-05	0.0111861	0.995952
rs1550973	11	131291728	A	G	0.360071	0.00678736	0.00985843	0.491149
rs10772644	12	13417617	C	G	0.892173	0.0158128	0.0155027	0.307729
rs7964899	12	14595756	A	G	0.432588	-0.00572636	0.00950891	0.547035
rs2456973	12	56416928	A	C	0.656949	0.00924432	0.00997216	0.35392
rs1389473	12	92154270	A	G	0.374805	0.00731209	0.00986118	0.458389
rs8002014	13	58358159	A	G	0.26548	-0.012265	0.0108044	0.256297
rs34344888	14	23387585	A	G	0.395675	0.0176745	0.00964333	0.0668296
rs1115240	14	27090388	C	G	0.740786	0.00896674	0.0107688	0.405037
rs58694847	14	84916511	C	G	0.262581	0.00597766	0.0107905	0.579597
rs6493271	15	47613593	T	C	0.828465	0.0272127	0.0125147	0.029671
rs281302	15	47686662	A	G	0.567485	-0.00523908	0.00967698	0.588235
rs4076457	15	78007213	T	C	0.257588	4.01356e-05	0.0109017	0.997063
rs8049439	16	28837515	T	C	0.594577	0.0285212	0.00967631	0.00320322
rs9964724	18	35159124	T	C	0.682837	0.0101755	0.0102407	0.320401
rs12462428	19	16694610	T	C	0.808589	0.0159803	0.0121724	0.189239
rs78387210	20	47823441	T	C	0.089893	0.0340084	0.0171803	0.04776
rs6065080	20	59832791	T	C	0.355571	-0.0180249	0.00985536	0.0674087
rs35532491	22	34329603	A	T	0.897713	0.0125818	0.0156412	0.421166
rs7286601	22	51121416	T	G	0.544613	-0.0191781	0.00966998	0.047338
rs13090388	3	49391082	T	C	0.304909	0.00734007	0.0102996	0.476059
rs55786114	3	48982335	T	C	0.073865	-0.027085	0.0192029	0.158402
rs1106761	8	142619234	A	G	0.385701	-0.017375	0.00984958	0.0777266
rs775326	5	62918416	A	C	0.319397	-0.0110612	0.010349	0.28515
rs6882046	5	87968864	A	G	0.735168	0.0185827	0.0107228	0.0830945
rs16845580	2	161920884	T	C	0.621006	-0.0136348	0.00975691	0.162278
rs9914544	17	18787828	A	C	0.627364	-0.00649348	0.00976538	0.506084
rs111730030	19	13268826	T	G	0.058464	-0.00620365	0.0212	0.769809
rs62379838	5	120102028	T	C	0.698313	-0.0100392	0.0103431	0.331739
rs149613931	10	103550281	T	G	0.061526	-0.0102001	0.0201989	0.613572
rs7593947	2	60704933	A	T	0.526109	-0.00114909	0.00966737	0.905384
rs4308415	4	67821874	C	G	0.425706	-0.00725423	0.00955811	0.447876
rs10178115	2	155451738	T	G	0.544559	0.00698911	0.00954927	0.46423
rs320700	7	137049477	A	G	0.63878	-0.000738526	0.00986078	0.940298
rs756912	7	71741797	T	C	0.525238	-0.00613299	0.00943969	0.515884
rs111321694	11	110950386	T	C	0.173855	0.00355533	0.0126022	0.777852
rs140711597	3	48469441	C	G	0.978014	-0.0404492	0.0355901	0.255735
rs7605827	2	15598740	A	T	0.279021	-0.0117419	0.0106791	0.27154
rs10483349	14	29629456	A	G	0.817334	-0.0063371	0.0121643	0.602394
rs12956009	18	44768024	T	C	0.57249	-0.0206502	0.00955893	0.0307496
rs1382358	19	13171424	T	C	0.8687	0.00323745	0.0146514	0.82512
rs7633857	3	160844942	C	G	0.52237	0.0140778	0.00948881	0.137909
rs34638686	3	48682658	T	C	0.100868	-0.00291872	0.0160125	0.855364
rs4863692	4	140764124	T	G	0.328769	0.0113202	0.0100755	0.261208
rs34305371	1	72733610	A	G	0.101805	-0.00439081	0.0161951	0.7863
rs12134151	1	96202443	C	G	0.495968	-0.00615831	0.00949304	0.51652
rs1596747	2	193802478	A	G	0.506019	-0.0013107	0.00946358	0.889846
rs7772172	6	16662928	A	G	0.403507	0.00651227	0.00959551	0.497342
rs6800916	3	50052873	A	T	0.097341	-0.0179	0.0190623	0.347718
rs7029201	9	23358081	A	G	0.41644	-0.011802	0.00990015	0.233221
rs9556958	13	99100046	T	C	0.525305	-0.0118626	0.00949836	0.211699
rs113474297	5	60554934	T	C	0.139635	0.0247523	0.0139776	0.0765845
rs2624818	3	50056265	A	G	0.10604	-0.00941316	0.0155013	0.543685
rs7948975	11	90424638	T	C	0.604973	0.0281149	0.00993323	0.00464918
rs4500960	2	162818621	T	C	0.478889	0.00704426	0.00948168	0.457522
rs1008078	1	91189731	T	C	0.395812	0.00311544	0.00974295	0.749148
rs62100765	18	50735418	T	C	0.400386	-0.00411064	0.00964083	0.669832
rs1606974	2	51873599	A	G	0.125994	0.0210846	0.0142627	0.139325
rs148490894	7	99531755	A	G	0.972696	-0.0012134	0.0320484	0.969798
rs6939294	6	16950631	T	C	0.228859	-0.00867245	0.0110499	0.432545
rs61160187	5	60111579	A	G	0.606033	0.00533994	0.00979953	0.58581
rs62263033	3	48370424	T	C	0.965081	0.0298285	0.0272583	0.273828
rs6839705	4	106144735	A	C	0.338027	0.0101976	0.00991173	0.303557
rs17504614	2	51080481	T	C	0.81179	-0.0199573	0.0121566	0.100654
rs4851251	2	100753490	T	C	0.275446	-0.0129925	0.0106982	0.224573
rs12142680	1	73615892	A	G	0.0761	0.00421007	0.0186556	0.821456
rs12900061	15	66009248	A	G	0.170483	0.00619931	0.0125762	0.622054
rs7590368	2	10961474	T	C	0.742509	-0.0156385	0.0107092	0.144212
rs2992632	1	243503764	A	T	0.70943	-0.0129861	0.0105773	0.219547
rs11643654	16	51183728	A	C	0.610968	-0.00395094	0.00988938	0.689515
rs56158183	2	60632924	A	G	0.079616	0.02189	0.0181434	0.227625
rs11998763	9	1787687	A	G	0.534357	0.0176703	0.00970656	0.0686913
rs78365243	1	211737950	T	C	0.949093	0.00245405	0.0222629	0.912227
rs700590	5	88106258	T	C	0.600051	0.00262434	0.00972783	0.787332
rs356992	2	60753593	C	G	0.299625	-0.00647313	0.0103665	0.532347
rs1378214	15	47579004	T	C	0.380553	-0.0153954	0.00976777	0.114992
rs1925576	10	68689083	A	G	0.544011	0.000398255	0.0095651	0.966789
rs1338554	6	98346801	A	G	0.500875	-0.00262297	0.00950445	0.782569
rs11756123	6	152218079	A	T	0.36617	-0.00583506	0.00993321	0.556915
rs12145291	1	74161795	T	C	0.941505	-0.0172207	0.0232508	0.458906
rs10773002	12	123746961	A	T	0.246033	-0.0107107	0.0109302	0.327125
rs7241530	18	75907992	T	C	0.359302	-0.00218562	0.010086	0.828443
rs12987662	2	100821548	A	C	0.403149	-0.00026834	0.00968872	0.977904
rs28420834	15	82513121	A	G	0.420311	0.0270652	0.0100238	0.00693222
rs77702819	2	101328728	T	G	0.094929	0.0527996	0.0169681	0.00186015
rs71413877	2	100924822	A	G	0.041114	0.0340976	0.0253115	0.177942
rs76076331	2	10977585	T	C	0.124073	0.0341668	0.0144082	0.0177234
rs56044892	1	41830086	T	C	0.211584	-0.0105982	0.0122774	0.388014
rs7945718	11	12748819	A	G	0.587928	-0.0155263	0.00973882	0.110875
rs56231335	6	98187291	T	C	0.671171	0.00169627	0.010356	0.869892
rs9401593	6	98549801	A	C	0.515041	-0.010131	0.00948915	0.285682
